# Supplementary material for: 3-Phenyl-2-(pyrrolidin-1-yl)-5,6-dihydro-8H-thio­pyrano[4′,3′:4,5]thieno[2,3-d]pyrimidin-4(3H)-one
Source: Acta Crystallogr Sect E Struct Rep Online. 2010 Aug 25;66(Pt 9):o2403. doi: 10.1107/S1600536810032794 (PMC3007963; doi:10.1107/S1600536810032794)
Supplement: Supplementary file 1 [file e-66-o2403-sup1.cif]

##############################################################################
###                                                                        ###
###        Electronic paper (Acta Crystallographica Section E)             ###
###                                                                        ###
##############################################################################
#                                                                            #
# This CIF contains the data in a paper accepted for publication in Acta     #
# Crystallographica Section E. It conforms to the requirements of Notes      #
# for Authors for Section E, and has been peer reviewed under the auspices   #
# of the IUCr Commission on Journals.                                        #
#                                                                            #
# Full details of the Crystallographic Information File format               #
# are given in the paper "The Crystallographic Information File (CIF):       #
# a New Standard Archive File for Crystallography" by S. R. Hall, F. H.      #
# Allen and I. D. Brown [Acta Cryst. (1991), A47, 655-685].                  #
#                                                                            #
# The current version of the core CIF dictionary is obtainable from          #
# ftp://ftp.iucr.org/pub/cif_core.dic. The current version number is 2.4.    #
#                                                                            #
# Software is freely available for graphical display of the structure(s) in  #
# this CIF.  For information consult the CIF home page http://www.iucr.org/  #
# cif/home.html                                                              #
#                                                                            #
# This file may be used for bona fide research purposes within the           #
# scientific community so long as proper attribution is given to the journal # 
# article from which it was obtained.                                        #
#                                                                            #
##############################################################################
                                             
data_I
_audit_creation_method     SHELXL-97
_chemical_name_systematic
;
3-Phenyl-2-(pyrrolidin-1-yl)-5,6-dihydro-8<i>H</i>-
thiopyrano[4',3':4,5]thieno[2,3-<i>d</i>]pyrimidin-4(3<i>H</i>)-one
;
_chemical_name_common     ?
_chemical_formula_moiety     'C19 H19 N3 O S2'
_chemical_formula_sum     'C19 H19 N3 O S2'
_chemical_formula_iupac     'C19 H19 N3 O S2'
_chemical_formula_weight     369.49
_chemical_melting_point     ?
_symmetry_cell_setting     triclinic
_symmetry_space_group_name_H-M     'P -1 '
_symmetry_space_group_name_Hall     '-P 1'
loop_
    _symmetry_equiv_pos_as_xyz
    'x, y, z'
    '-x, -y, -z'
_cell_length_a     8.1484(8)
_cell_length_b     9.3455(9)
_cell_length_c     12.1834(12)
_cell_angle_alpha     73.6680(10)
_cell_angle_beta     88.6290(10)
_cell_angle_gamma     79.5680(10)
_cell_volume     875.26(15)
_cell_formula_units_Z     2
_cell_measurement_reflns_used     2113
_cell_measurement_theta_min     0.877
_cell_measurement_theta_max     0.806
_cell_measurement_temperature     298(2)
_exptl_crystal_description     block
_exptl_crystal_colour     yellow
_exptl_crystal_size_max     0.30
_exptl_crystal_size_mid     0.23
_exptl_crystal_size_min     0.18
_exptl_crystal_density_diffrn     1.402
_exptl_crystal_density_meas     ?
_exptl_crystal_density_method     'not measured'
_exptl_crystal_F_000     388
_exptl_absorpt_coefficient_mu     0.317
_exptl_absorpt_correction_type     multi-scan
_exptl_absorpt_process_details     '(SADABS; Sheldrick, 2000)'
_exptl_absorpt_correction_T_min     0.9110
_exptl_absorpt_correction_T_max     0.9452
_exptl_special_details
;
;
_diffrn_ambient_temperature     298(2)
_diffrn_radiation_type     MoK\a
_diffrn_radiation_wavelength     0.71073
_diffrn_radiation_source     'fine-focus sealed tube'
_diffrn_radiation_monochromator     graphite
_diffrn_measurement_device_type     'Bruker SMART CCD area-detector'
_diffrn_measurement_method     '\w scans'
_diffrn_detector_area_resol_mean     ?
_diffrn_reflns_number     4828
_diffrn_reflns_av_R_equivalents     0.0158
_diffrn_reflns_av_sigmaI/netI     0.0294
_diffrn_reflns_theta_min     1.74
_diffrn_reflns_theta_max     26.00
_diffrn_reflns_theta_full     26.00
_diffrn_measured_fraction_theta_max     0.976
_diffrn_measured_fraction_theta_full     0.976
_diffrn_reflns_limit_h_min     -10
_diffrn_reflns_limit_h_max     7
_diffrn_reflns_limit_k_min     -11
_diffrn_reflns_limit_k_max     11
_diffrn_reflns_limit_l_min     -15
_diffrn_reflns_limit_l_max     14
_diffrn_standards_number     0
_diffrn_standards_interval_count     ?
_diffrn_standards_interval_time     ?
_diffrn_standards_decay_%     ?
_refine_special_details
;
Refinement of <i>F</i>^2^ against ALL reflections. The weighted <i>R</i>-factor
<i>wR</i> and goodness of fit <i>S</i> are based on <i>F</i>^2^, conventional
<i>R</i>-factors <i>R</i> are based on <i>F</i>, with <i>F</i> set to zero for
negative <i>F</i>^2^. The threshold expression of <i>F</i>^2^ >
\s(<i>F</i>^2^) is used only for calculating <i>R</i>-factors(gt) <i>etc</i>.
and is not relevant to the choice of reflections for refinement.
<i>R</i>-factors based on <i>F</i>^2^ are statistically about twice as large
as those based on <i>F</i>, and <i>R</i>- factors based on ALL data will be
even larger.
;
_reflns_number_total     3349
_reflns_number_gt     2709
_reflns_threshold_expression     I>2\s(I)
_refine_ls_structure_factor_coef     Fsqd
_refine_ls_matrix_type     full
_refine_ls_R_factor_all     0.0542
_refine_ls_R_factor_gt     0.0433
_refine_ls_wR_factor_gt     0.1098
_refine_ls_wR_factor_ref     0.1192
_refine_ls_goodness_of_fit_ref     1.062
_refine_ls_restrained_S_all     1.062
_refine_ls_number_reflns     3349
_refine_ls_number_parameters     226
_refine_ls_number_restraints     0
_refine_ls_hydrogen_treatment     constr
_refine_ls_weighting_scheme     calc
_refine_ls_weighting_details
         'calc w=1/[\s^2^(Fo^2^)+(0.0534P)^2^+0.3774P] where P=(Fo^2^+2Fc^2^)/3'
_atom_sites_solution_hydrogens     geom
_atom_sites_solution_primary     direct
_atom_sites_solution_secondary     difmap
_refine_ls_shift/su_max     0.000
_refine_ls_shift/su_mean     0.000
_refine_diff_density_max     0.503
_refine_diff_density_min     -0.444
_refine_ls_extinction_method     none
_refine_ls_extinction_coef     ?
loop_
    _atom_type_symbol
    _atom_type_description
    _atom_type_scat_dispersion_real
    _atom_type_scat_dispersion_imag
    _atom_type_scat_source
    'C' 'C' 0.0033 0.0016
                         'International Tables Vol C Tables 4.2.6.8 and 6.1.1.4'
    'H' 'H' 0.0000 0.0000
                         'International Tables Vol C Tables 4.2.6.8 and 6.1.1.4'
    'N' 'N' 0.0061 0.0033
                         'International Tables Vol C Tables 4.2.6.8 and 6.1.1.4'
    'O' 'O' 0.0106 0.0060
                         'International Tables Vol C Tables 4.2.6.8 and 6.1.1.4'
    'S' 'S' 0.1246 0.1234
                         'International Tables Vol C Tables 4.2.6.8 and 6.1.1.4'
_computing_data_collection     'SMART (Bruker, 2000)'
_computing_cell_refinement     'SAINT (Bruker, 2000)'
_computing_data_reduction     'SAINT (Bruker, 2000)'
_computing_structure_solution     'SHELXS97 (Sheldrick, 2008)'
_computing_structure_refinement     'SHELXL97 (Sheldrick, 2008)'
_computing_molecular_graphics     'SHELXTL/PC (Sheldrick, 2008)'
_computing_publication_material     'publCIF (Westrip, 2010)'
loop_
    _atom_site_type_symbol
    _atom_site_label
    _atom_site_fract_x
    _atom_site_fract_y
    _atom_site_fract_z
    _atom_site_U_iso_or_equiv
    _atom_site_adp_type
    _atom_site_calc_flag
    _atom_site_refinement_flags
    _atom_site_occupancy
    _atom_site_disorder_assembly
    _atom_site_disorder_group
    S S1 0.47598(8) 0.15501(7) 0.76959(5) 0.04843(19) Uani d . 1 . .
    S S2 0.06845(11) -0.09908(9) 0.87874(6) 0.0725(3) Uani d . 1 . .
    N N1 0.5900(2) 0.2755(2) 0.55975(14) 0.0395(4) Uani d . 1 . .
    N N3 0.4362(2) 0.27799(19) 0.39525(13) 0.0364(4) Uani d . 1 . .
    N N2 0.6791(2) 0.3883(2) 0.38313(14) 0.0370(4) Uani d . 1 . .
    O O1 0.2152(2) 0.1535(2) 0.40870(14) 0.0604(5) Uani d . 1 . .
    C C7 0.3484(3) 0.1486(2) 0.58029(17) 0.0374(5) Uani d . 1 . .
    C C5 0.4765(3) 0.1994(2) 0.62133(17) 0.0383(5) Uani d . 1 . .
    C C13 0.8080(3) 0.4343(3) 0.44164(18) 0.0409(5) Uani d . 1 . .
    H H13A 0.8767 0.3469 0.4935 0.049 Uiso calc R 1 . .
    H H13B 0.7579 0.5036 0.4844 0.049 Uiso calc R 1 . .
    C C9 0.5685(3) 0.3119(2) 0.44757(16) 0.0346(4) Uani d . 1 . .
    C C10 0.7206(3) 0.4014(3) 0.26241(17) 0.0419(5) Uani d . 1 . .
    H H10A 0.6474 0.4861 0.2112 0.050 Uiso calc R 1 . .
    H H10B 0.7122 0.3092 0.2429 0.050 Uiso calc R 1 . .
    C C14 0.3260(3) 0.5119(2) 0.24945(17) 0.0400(5) Uani d . 1 . .
    H H14 0.3266 0.5642 0.3041 0.048 Uiso calc R 1 . .
    C C15 0.3794(3) 0.2783(3) 0.1980(2) 0.0505(6) Uani d . 1 . .
    H H15 0.4169 0.1740 0.2178 0.061 Uiso calc R 1 . .
    C C6 0.2442(3) 0.0770(2) 0.66839(18) 0.0407(5) Uani d . 1 . .
    C C8 0.3242(3) 0.1861(2) 0.45921(18) 0.0404(5) Uani d . 1 . .
    C C3 0.0878(3) 0.0243(3) 0.6458(2) 0.0483(6) Uani d . 1 . .
    H H3A 0.1178 -0.0747 0.6326 0.058 Uiso calc R 1 . .
    H H3B 0.0316 0.0940 0.5769 0.058 Uiso calc R 1 . .
    C C4 0.2990(3) 0.0722(3) 0.77344(19) 0.0460(5) Uani d . 1 . .
    C C11 0.8993(3) 0.4273(3) 0.25634(19) 0.0491(6) Uani d . 1 . .
    H H11A 0.9223 0.4878 0.1807 0.059 Uiso calc R 1 . .
    H H11B 0.9775 0.3318 0.2752 0.059 Uiso calc R 1 . .
    C C12 0.9097(3) 0.5119(3) 0.34500(19) 0.0479(6) Uani d . 1 . .
    H H12A 1.0244 0.5019 0.3700 0.057 Uiso calc R 1 . .
    H H12B 0.8620 0.6186 0.3150 0.057 Uiso calc R 1 . .
    C C18 0.2692(3) 0.5888(3) 0.13848(19) 0.0523(6) Uani d . 1 . .
    H H18 0.2326 0.6933 0.1183 0.063 Uiso calc R 1 . .
    C C1 -0.0312(3) 0.0142(3) 0.7442(2) 0.0656(7) Uani d . 1 . .
    H H1A -0.1244 -0.0294 0.7287 0.079 Uiso calc R 1 . .
    H H1B -0.0750 0.1156 0.7496 0.079 Uiso calc R 1 . .
    C C17 0.2670(4) 0.5117(4) 0.0587(2) 0.0652(8) Uani d . 1 . .
    H H17 0.2289 0.5640 -0.0157 0.078 Uiso calc R 1 . .
    C C2 0.2226(4) 0.0138(3) 0.8875(2) 0.0639(7) Uani d . 1 . .
    H H2A 0.1707 0.0990 0.9146 0.077 Uiso calc R 1 . .
    H H2B 0.3099 -0.0470 0.9425 0.077 Uiso calc R 1 . .
    C C16 0.3206(4) 0.3571(4) 0.0874(2) 0.0660(8) Uani d . 1 . .
    H H16 0.3174 0.3053 0.0328 0.079 Uiso calc R 1 . .
    C C19 0.3813(2) 0.3578(2) 0.27804(16) 0.0362(5) Uani d . 1 . .
loop_
    _atom_site_aniso_label
    _atom_site_aniso_U_11
    _atom_site_aniso_U_22
    _atom_site_aniso_U_33
    _atom_site_aniso_U_12
    _atom_site_aniso_U_13
    _atom_site_aniso_U_23
    S1 0.0565(4) 0.0596(4) 0.0322(3) -0.0235(3) 0.0016(2) -0.0098(2)
    S2 0.0983(6) 0.0831(5) 0.0519(4) -0.0533(5) 0.0301(4) -0.0233(4)
    N1 0.0401(10) 0.0474(10) 0.0320(9) -0.0142(8) -0.0005(7) -0.0089(8)
    N3 0.0368(9) 0.0427(9) 0.0302(8) -0.0127(8) -0.0029(7) -0.0073(7)
    N2 0.0354(9) 0.0487(10) 0.0308(8) -0.0153(8) 0.0017(7) -0.0128(7)
    O1 0.0633(11) 0.0780(12) 0.0444(9) -0.0425(10) -0.0097(8) -0.0050(8)
    C7 0.0400(11) 0.0339(10) 0.0361(11) -0.0085(9) -0.0015(9) -0.0053(8)
    C5 0.0420(11) 0.0402(11) 0.0322(10) -0.0102(9) 0.0008(9) -0.0078(9)
    C13 0.0378(11) 0.0512(13) 0.0377(11) -0.0149(10) -0.0038(9) -0.0143(10)
    C9 0.0350(10) 0.0375(10) 0.0321(10) -0.0082(9) -0.0006(8) -0.0102(8)
    C10 0.0371(11) 0.0597(14) 0.0324(11) -0.0131(10) 0.0027(9) -0.0158(10)
    C14 0.0365(11) 0.0520(13) 0.0324(10) -0.0137(10) 0.0018(8) -0.0100(9)
    C15 0.0524(14) 0.0603(15) 0.0471(13) -0.0160(12) 0.0031(11) -0.0249(11)
    C6 0.0433(12) 0.0350(11) 0.0416(12) -0.0100(9) 0.0012(9) -0.0055(9)
    C8 0.0412(12) 0.0398(11) 0.0405(11) -0.0130(10) -0.0034(9) -0.0080(9)
    C3 0.0481(13) 0.0464(13) 0.0484(13) -0.0182(11) 0.0020(10) -0.0042(10)
    C4 0.0514(13) 0.0464(12) 0.0414(12) -0.0172(11) 0.0070(10) -0.0097(10)
    C11 0.0388(12) 0.0715(16) 0.0441(12) -0.0180(11) 0.0081(10) -0.0235(12)
    C12 0.0403(12) 0.0599(14) 0.0498(13) -0.0198(11) 0.0049(10) -0.0189(11)
    C18 0.0510(14) 0.0613(15) 0.0376(12) -0.0139(12) -0.0022(10) -0.0002(11)
    C1 0.0525(15) 0.0728(18) 0.083(2) -0.0252(14) 0.0168(14) -0.0334(16)
    C17 0.0686(18) 0.095(2) 0.0297(12) -0.0255(16) -0.0049(11) -0.0070(13)
    C2 0.0761(19) 0.0790(18) 0.0458(14) -0.0381(16) 0.0188(13) -0.0187(13)
    C16 0.0736(19) 0.099(2) 0.0394(13) -0.0287(17) 0.0014(12) -0.0347(14)
    C19 0.0317(10) 0.0490(12) 0.0298(10) -0.0128(9) -0.0002(8) -0.0107(9)
_geom_special_details
;
All e.s.d.'s (except the e.s.d. in the dihedral angle between two l.s. planes)
are estimated using the full covariance matrix. The cell e.s.d.'s are taken
into account individually in the estimation of e.s.d.'s in distances, angles
and torsion angles; correlations between e.s.d.'s in cell parameters are only
used when they are defined by crystal symmetry. An approximate (isotropic)
treatment of cell e.s.d.'s is used for estimating e.s.d.'s involving l.s.
planes.
;
loop_
    _geom_bond_atom_site_label_1
    _geom_bond_atom_site_label_2
    _geom_bond_site_symmetry_2
    _geom_bond_distance
    _geom_bond_publ_flag
    S1 C5 . 1.736(2) ?
    S1 C4 . 1.750(2) ?
    S2 C1 . 1.801(3) ?
    S2 C2 . 1.803(3) ?
    N1 C9 . 1.320(3) ?
    N1 C5 . 1.352(3) ?
    N3 C9 . 1.392(3) ?
    N3 C8 . 1.432(3) ?
    N3 C19 . 1.451(2) ?
    N2 C9 . 1.350(3) ?
    N2 C13 . 1.473(2) ?
    N2 C10 . 1.477(2) ?
    O1 C8 . 1.220(3) ?
    C7 C5 . 1.379(3) ?
    C7 C8 . 1.427(3) ?
    C7 C6 . 1.442(3) ?
    C13 C12 . 1.513(3) ?
    C13 H13A . 0.9700 ?
    C13 H13B . 0.9700 ?
    C10 C11 . 1.516(3) ?
    C10 H10A . 0.9700 ?
    C10 H10B . 0.9700 ?
    C14 C19 . 1.375(3) ?
    C14 C18 . 1.386(3) ?
    C14 H14 . 0.9300 ?
    C15 C19 . 1.385(3) ?
    C15 C16 . 1.390(4) ?
    C15 H15 . 0.9300 ?
    C6 C4 . 1.352(3) ?
    C6 C3 . 1.504(3) ?
    C3 C1 . 1.517(3) ?
    C3 H3A . 0.9700 ?
    C3 H3B . 0.9700 ?
    C4 C2 . 1.507(3) ?
    C11 C12 . 1.519(3) ?
    C11 H11A . 0.9700 ?
    C11 H11B . 0.9700 ?
    C12 H12A . 0.9700 ?
    C12 H12B . 0.9700 ?
    C18 C17 . 1.366(4) ?
    C18 H18 . 0.9300 ?
    C1 H1A . 0.9700 ?
    C1 H1B . 0.9700 ?
    C17 C16 . 1.377(4) ?
    C17 H17 . 0.9300 ?
    C2 H2A . 0.9700 ?
    C2 H2B . 0.9700 ?
    C16 H16 . 0.9300 ?
loop_
    _geom_angle_atom_site_label_1
    _geom_angle_atom_site_label_2
    _geom_angle_atom_site_label_3
    _geom_angle_site_symmetry_1
    _geom_angle_site_symmetry_3
    _geom_angle
    _geom_angle_publ_flag
    C5 S1 C4 . . 91.10(10)
                         ?
    C1 S2 C2 . . 98.80(10)
                         ?
    C9 N1 C5 . . 115.5(2) ?
    C9 N3 C8 . . 122.0(2) ?
    C9 N3 C19 . . 122.1(2) ?
    C8 N3 C19 . . 114.7(2) ?
    C9 N2 C13 . . 118.4(2) ?
    C9 N2 C10 . . 128.8(2) ?
    C13 N2 C10 . . 110.9(2) ?
    C5 C7 C8 . . 117.7(2) ?
    C5 C7 C6 . . 113.8(2) ?
    C8 C7 C6 . . 128.2(2) ?
    N1 C5 C7 . . 127.4(2) ?
    N1 C5 S1 . . 121.8(2) ?
    C7 C5 S1 . . 110.8(2) ?
    N2 C13 C12 . . 103.8(2) ?
    N2 C13 H13A . . 111.0 ?
    C12 C13 H13A . . 111.0 ?
    N2 C13 H13B . . 111.0 ?
    C12 C13 H13B . . 111.0 ?
    H13A C13 H13B . . 109.0 ?
    N1 C9 N2 . . 117.2(2) ?
    N1 C9 N3 . . 122.8(2) ?
    N2 C9 N3 . . 120.0(2) ?
    N2 C10 C11 . . 103.5(2) ?
    N2 C10 H10A . . 111.1 ?
    C11 C10 H10A . . 111.1 ?
    N2 C10 H10B . . 111.1 ?
    C11 C10 H10B . . 111.1 ?
    H10A C10 H10B . . 109.0 ?
    C19 C14 C18 . . 119.4(2) ?
    C19 C14 H14 . . 120.3 ?
    C18 C14 H14 . . 120.3 ?
    C19 C15 C16 . . 118.8(2) ?
    C19 C15 H15 . . 120.6 ?
    C16 C15 H15 . . 120.6 ?
    C4 C6 C7 . . 111.3(2) ?
    C4 C6 C3 . . 124.3(2) ?
    C7 C6 C3 . . 124.3(2) ?
    O1 C8 C7 . . 126.3(2) ?
    O1 C8 N3 . . 119.5(2) ?
    C7 C8 N3 . . 114.1(2) ?
    C6 C3 C1 . . 112.4(2) ?
    C6 C3 H3A . . 109.1 ?
    C1 C3 H3A . . 109.1 ?
    C6 C3 H3B . . 109.1 ?
    C1 C3 H3B . . 109.1 ?
    H3A C3 H3B . . 107.9 ?
    C6 C4 C2 . . 128.5(2) ?
    C6 C4 S1 . . 113.0(2) ?
    C2 C4 S1 . . 118.5(2) ?
    C10 C11 C12 . . 103.6(2) ?
    C10 C11 H11A . . 111.0 ?
    C12 C11 H11A . . 111.0 ?
    C10 C11 H11B . . 111.0 ?
    C12 C11 H11B . . 111.0 ?
    H11A C11 H11B . . 109.0 ?
    C13 C12 C11 . . 103.2(2) ?
    C13 C12 H12A . . 111.1 ?
    C11 C12 H12A . . 111.1 ?
    C13 C12 H12B . . 111.1 ?
    C11 C12 H12B . . 111.1 ?
    H12A C12 H12B . . 109.1 ?
    C17 C18 C14 . . 120.2(2) ?
    C17 C18 H18 . . 119.9 ?
    C14 C18 H18 . . 119.9 ?
    C3 C1 S2 . . 112.3(2) ?
    C3 C1 H1A . . 109.2 ?
    S2 C1 H1A . . 109.2 ?
    C3 C1 H1B . . 109.2 ?
    S2 C1 H1B . . 109.2 ?
    H1A C1 H1B . . 107.9 ?
    C18 C17 C16 . . 120.5(2) ?
    C18 C17 H17 . . 119.7 ?
    C16 C17 H17 . . 119.7 ?
    C4 C2 S2 . . 111.9(2) ?
    C4 C2 H2A . . 109.2 ?
    S2 C2 H2A . . 109.2 ?
    C4 C2 H2B . . 109.2 ?
    S2 C2 H2B . . 109.2 ?
    H2A C2 H2B . . 107.9 ?
    C17 C16 C15 . . 120.1(2) ?
    C17 C16 H16 . . 119.9 ?
    C15 C16 H16 . . 119.9 ?
    C14 C19 C15 . . 121.0(2) ?
    C14 C19 N3 . . 118.9(2) ?
    C15 C19 N3 . . 120.1(2) ?
loop_
    _geom_torsion_atom_site_label_1
    _geom_torsion_atom_site_label_2
    _geom_torsion_atom_site_label_3
    _geom_torsion_atom_site_label_4
    _geom_torsion_site_symmetry_1
    _geom_torsion_site_symmetry_2
    _geom_torsion_site_symmetry_3
    _geom_torsion_site_symmetry_4
    _geom_torsion
    _geom_torsion_publ_flag
    C9 N1 C5 C7 . . . . 4.1(3) ?
    C9 N1 C5 S1 . . . . -175.1(2) ?
    C8 C7 C5 N1 . . . . -3.7(3) ?
    C6 C7 C5 N1 . . . . -177.4(2) ?
    C8 C7 C5 S1 . . . . 175.5(2) ?
    C6 C7 C5 S1 . . . . 1.9(2) ?
    C4 S1 C5 N1 . . . . 178.0(2) ?
    C4 S1 C5 C7 . . . . -1.3(2) ?
    C9 N2 C13 C12 . . . . 178.6(2) ?
    C10 N2 C13 C12 . . . . 13.1(2) ?
    C5 N1 C9 N2 . . . . 179.8(2) ?
    C5 N1 C9 N3 . . . . 1.5(3) ?
    C13 N2 C9 N1 . . . . -4.0(3) ?
    C10 N2 C9 N1 . . . . 158.6(2) ?
    C13 N2 C9 N3 . . . . 174.4(2) ?
    C10 N2 C9 N3 . . . . -23.0(3) ?
    C8 N3 C9 N1 . . . . -7.1(3) ?
    C19 N3 C9 N1 . . . . 159.5(2) ?
    C8 N3 C9 N2 . . . . 174.5(2) ?
    C19 N3 C9 N2 . . . . -18.8(3) ?
    C9 N2 C10 C11 . . . . -152.5(2) ?
    C13 N2 C10 C11 . . . . 11.2(2) ?
    C5 C7 C6 C4 . . . . -1.6(3) ?
    C8 C7 C6 C4 . . . . -174.4(2) ?
    C5 C7 C6 C3 . . . . 174.4(2) ?
    C8 C7 C6 C3 . . . . 1.6(4) ?
    C5 C7 C8 O1 . . . . -178.3(2) ?
    C6 C7 C8 O1 . . . . -5.7(4) ?
    C5 C7 C8 N3 . . . . -1.9(3) ?
    C6 C7 C8 N3 . . . . 170.6(2) ?
    C9 N3 C8 O1 . . . . -176.4(2) ?
    C19 N3 C8 O1 . . . . 16.0(3) ?
    C9 N3 C8 C7 . . . . 7.0(3) ?
    C19 N3 C8 C7 . . . . -160.6(2) ?
    C4 C6 C3 C1 . . . . 19.0(3) ?
    C7 C6 C3 C1 . . . . -156.5(2) ?
    C7 C6 C4 C2 . . . . 177.0(2) ?
    C3 C6 C4 C2 . . . . 1.0(4) ?
    C7 C6 C4 S1 . . . . 0.6(3) ?
    C3 C6 C4 S1 . . . . -175.5(2) ?
    C5 S1 C4 C6 . . . . 0.4(2) ?
    C5 S1 C4 C2 . . . . -176.4(2) ?
    N2 C10 C11 C12 . . . . -30.9(2) ?
    N2 C13 C12 C11 . . . . -31.9(2) ?
    C10 C11 C12 C13 . . . . 39.2(2) ?
    C19 C14 C18 C17 . . . . 0.6(3) ?
    C6 C3 C1 S2 . . . . -53.3(3) ?
    C2 S2 C1 C3 . . . . 62.2(2) ?
    C14 C18 C17 C16 . . . . 0.1(4) ?
    C6 C4 C2 S2 . . . . 14.9(4) ?
    S1 C4 C2 S2 . . . . -168.8(2) ?
    C1 S2 C2 C4 . . . . -40.8(2) ?
    C18 C17 C16 C15 . . . . -0.7(4) ?
    C19 C15 C16 C17 . . . . 0.7(4) ?
    C18 C14 C19 C15 . . . . -0.7(3) ?
    C18 C14 C19 N3 . . . . -178.4(2) ?
    C16 C15 C19 C14 . . . . 0.1(3) ?
    C16 C15 C19 N3 . . . . 177.7(2) ?
    C9 N3 C19 C14 . . . . -60.2(3) ?
    C8 N3 C19 C14 . . . . 107.4(2) ?
    C9 N3 C19 C15 . . . . 122.1(2) ?
    C8 N3 C19 C15 . . . . -70.3(2) ?
loop_
    _geom_hbond_atom_site_label_D
    _geom_hbond_atom_site_label_H
    _geom_hbond_atom_site_label_A
    _geom_hbond_site_symmetry_A
    _geom_hbond_distance_DH
    _geom_hbond_distance_HA
    _geom_hbond_distance_DA
    _geom_hbond_angle_DHA
    _geom_hbond_publ_flag
    C11 H11B O1 1_655 0.97 2.58 3.434(3) 147.6 y
    C1 H1A O1 2_556 0.97 2.48 3.287(3) 140.3 y
    C3 H3B O1 . 0.97 2.50 3.038(3) 114.7 ?
data_global
_journal_date_recd_electronic     2010-07-29
_journal_date_accepted     2010-08-16
_journal_name_full     'Acta Crystallographica, Section E'
_journal_year     2010
_journal_volume     66
_journal_issue      9
_journal_page_first     o2403
_journal_page_last     o2403
_journal_paper_category     QO
_journal_coeditor_code     PV2315
_publ_contact_author_name     'Guo Yong'
_publ_contact_author_address
;
 College of Chemistry and Chemical Engineering
Shanxi Datong University
Datong, Shanxi 037009
People's Republic of China
;
_publ_contact_author_email     ybsymsm@126.com
_publ_contact_author_fax     '86 352 7158576'
_publ_contact_author_phone     '86 352 6100046 '
_publ_section_title
;\
3-Phenyl-2-(pyrrolidin-1-yl)-5,6-dihydro-8<i>H</i>-thiopyrano[4',3':4,5]\
thieno[2,3-<i>d</i>]pyrimidin-4(3<i>H</i>)-one
;
loop_
    _publ_author_name
    _publ_author_footnote
    _publ_author_address
    'Shuang-Ming Meng' ?
;
College of Chemistry and Chemical Engineering
Shanxi Datong University
Datong, Shanxi 037009
People's Republic of China
;
    'Hai Xie' ?
;
College of Chemistry and Chemical Engineering
Shanxi Datong University
Datong, Shanxi 037009
People's Republic of China
;
    'Yue-Qin Fan' ?
;
College of Chemistry and Chemical Engineering
Shanxi Datong University
Datong, Shanxi 037009
People's Republic of China
;
    'Bu-qin Jing' ?
;
College of Chemistry and Chemical Engineering
Shanxi Datong University
Datong, Shanxi 037009
People's Republic of China
;
    'Yong Guo' ?
;
College of Chemistry and Chemical Engineering
Shanxi Datong University
Datong, Shanxi 037009
People's Republic of China
;
