# Supplementary material for: 3-Phenyl-2-(pyrrolidin-1-yl)-5,6-dihydro-8H-thio­pyrano[4′,3′:4,5]thieno[2,3-d]pyrimidin-4(3H)-one
Source: Acta Crystallogr Sect E Struct Rep Online. 2010 Aug 25;66(Pt 9):o2403. doi: 10.1107/S1600536810032794 (PMC3007963; doi:10.1107/S1600536810032794)
Supplement: Supplementary file 2 [file e-66-o2403-Isup2.hkl]

# 
# h,k,l, Fc-squared, Fo-squared, sigma(Fo-squared) and status flag 
# 
data_I
_shelx_title ' 1 in P-1' 
_shelx_refln_list_code          4 
_shelx_F_calc_maximum      152.18 
_exptl_crystal_F_000       388.00 
_reflns_d_resolution_high  0.8107 
 
loop_ 
 _symmetry_equiv_pos_as_xyz 
 'x, y, z' 
 '-x, -y, -z' 
 
_cell_length_a     8.1484 
_cell_length_b     9.3455 
_cell_length_c    12.1834 
_cell_angle_alpha  73.668 
_cell_angle_beta   88.629 
_cell_angle_gamma  79.568 
 
_shelx_F_squared_multiplier     1.000 
 
loop_ 
 _refln_index_h 
 _refln_index_k 
 _refln_index_l 
 _refln_F_squared_calc 
 _refln_F_squared_meas 
 _refln_F_squared_sigma 
 _refln_observed_status 
   1   0   0     1609.31     1644.57     28.04 o 
   2   0   0      112.53      119.20      3.02 o 
   3   0   0      460.45      533.73     10.64 o 
   4   0   0       97.40       89.26      3.27 o 
   5   0   0      439.98      417.54      7.19 o 
   6   0   0       53.98       47.90      2.15 o 
   7   0   0       61.78       53.82      2.47 o 
   8   0   0       26.24       29.20      2.16 o 
   9   0   0        6.94        4.10      1.33 o 
  -9   1   0       39.03       34.23      4.06 o 
  -8   1   0       44.80       46.84      2.67 o 
  -7   1   0        1.69        2.27      0.90 o 
  -6   1   0        0.26        0.24      0.63 o 
  -5   1   0        1.58        0.75      0.55 o 
  -4   1   0        5.62        9.28      0.88 o 
  -3   1   0      289.53      273.04      6.09 o 
  -2   1   0        7.37        7.31      0.69 o 
  -1   1   0     1969.97     2224.46     38.23 o 
   1   1   0       31.08       26.95      1.04 o 
   2   1   0     6862.23     6611.87    112.38 o 
   3   1   0      345.32      334.15      7.47 o 
   5   1   0       19.20       22.56      1.40 o 
   6   1   0        6.93        6.45      1.01 o 
   7   1   0      332.40      322.09      6.71 o 
   8   1   0      143.25      148.79      4.53 o 
   9   1   0       65.19       70.31      4.47 o 
  10   1   0        0.03        0.85      1.73 o 
  -9   2   0        0.45        0.64      1.56 o 
  -8   2   0       30.74       30.74      3.75 o 
  -7   2   0       11.00       12.84      1.55 o 
  -6   2   0      252.80      257.93      5.69 o 
  -5   2   0       24.70       26.61      1.54 o 
  -4   2   0        4.99        2.60      1.11 o 
  -3   2   0      131.07      129.03      2.84 o 
  -2   2   0     2914.70     2945.17     49.94 o 
  -1   2   0    19677.45    16146.82    304.43 o 
   0   2   0      873.86      922.15     11.58 o 
   1   2   0      502.95      526.45      7.08 o 
   2   2   0      155.60      182.15      3.22 o 
   3   2   0     2652.52     2760.61     33.83 o 
   4   2   0      582.02      562.94     12.17 o 
   5   2   0      668.05      661.57     10.05 o 
   6   2   0      116.43      120.61      3.40 o 
   7   2   0      196.57      180.58      4.62 o 
   8   2   0       52.22       54.52      2.66 o 
   9   2   0        2.47        2.84      1.69 o 
  10   2   0        2.13        1.36      1.71 o 
  -9   3   0        0.07        1.44      1.80 o 
  -8   3   0        0.13        0.09      1.36 o 
  -7   3   0       20.94       21.21      3.18 o 
  -6   3   0       55.47       68.42      4.55 o 
  -5   3   0      143.30      153.38      3.88 o 
  -4   3   0      499.51      480.27      7.90 o 
  -3   3   0       63.13       69.55      2.06 o 
  -2   3   0      167.19      154.02      3.89 o 
  -1   3   0       78.42       79.33      1.77 o 
   0   3   0      373.66      363.44      5.18 o 
   1   3   0      917.77      926.99      9.76 o 
   2   3   0       56.37       58.41      1.70 o 
   3   3   0     1263.30     1322.40     21.05 o 
   4   3   0       15.05       12.48      0.76 o 
   5   3   0      650.23      645.96      9.80 o 
   6   3   0      188.98      181.11      7.93 o 
   7   3   0      369.77      394.27     11.06 o 
   8   3   0        2.97        4.40      1.69 o 
   9   3   0       19.48       20.11      2.89 o 
  10   3   0        3.22        0.13      1.53 o 
  -8   4   0        0.56        1.29      1.75 o 
  -7   4   0        9.35        8.93      2.51 o 
  -6   4   0       20.44       17.82      2.93 o 
  -5   4   0       11.50       15.00      2.51 o 
  -4   4   0        0.57        1.87      0.66 o 
  -3   4   0      287.75      289.78      5.33 o 
  -2   4   0       70.54       74.58      2.04 o 
  -1   4   0      369.46      405.09      6.12 o 
   0   4   0      325.50      299.18      3.93 o 
   1   4   0       96.72      108.65      1.82 o 
   2   4   0       25.96       36.98      1.47 o 
   3   4   0      634.02      662.64      9.83 o 
   4   4   0      248.90      261.02      7.42 o 
   5   4   0      558.97      521.69      8.72 o 
   6   4   0       56.85       57.09      3.58 o 
   7   4   0      332.18      320.91      9.89 o 
   8   4   0       39.41       31.06      3.24 o 
   9   4   0       43.06       44.12      4.04 o 
  -7   5   0       22.53       29.59      4.18 o 
  -6   5   0       28.22       28.28      3.71 o 
  -5   5   0       10.47        4.26      1.75 o 
  -4   5   0       71.56       84.51      4.80 o 
  -3   5   0       24.97       20.13      2.36 o 
  -2   5   0        0.41        0.60      0.44 o 
  -1   5   0      217.23      206.40      4.07 o 
   0   5   0       71.66       63.50      1.54 o 
   1   5   0      126.89      157.70      3.30 o 
   2   5   0      496.92      459.31      7.37 o 
   3   5   0        6.73        4.40      1.11 o 
   4   5   0       11.81       15.96      1.97 o 
   5   5   0       19.94       21.00      1.64 o 
   6   5   0      347.17      353.81      7.16 o 
   7   5   0       61.41       61.47      4.11 o 
   8   5   0        2.65        2.67      1.53 o 
   9   5   0       22.49       26.30      3.51 o 
  -7   6   0       19.07       28.92      4.35 o 
  -6   6   0       30.85       44.34      4.67 o 
  -5   6   0        1.84        2.06      1.80 o 
  -4   6   0        0.15       -0.04      1.29 o 
  -3   6   0        0.11       -1.50      1.00 o 
  -2   6   0      143.90      154.73      5.91 o 
  -1   6   0       35.97       29.82      1.39 o 
   0   6   0       63.19       67.13      1.73 o 
   1   6   0      440.87      440.03      7.26 o 
   2   6   0        8.24        9.06      1.01 o 
   3   6   0      203.24      183.86      4.28 o 
   4   6   0        0.43        2.77      2.61 o 
   5   6   0        7.65        8.10      2.04 o 
   6   6   0       99.55      101.76      4.41 o 
   7   6   0       13.86       12.17      2.35 o 
   8   6   0        9.84       10.58      2.40 o 
   9   6   0       95.48      108.59      6.33 o 
  -6   7   0        7.52        8.38      2.84 o 
  -5   7   0       14.04       11.93      2.80 o 
  -4   7   0       25.66       32.79      3.64 o 
  -3   7   0       26.30       21.52      2.86 o 
  -2   7   0       59.72       77.09      4.29 o 
  -1   7   0        1.65        3.28      0.85 o 
   0   7   0       98.18      110.36      3.07 o 
   1   7   0      383.33      362.80      6.62 o 
   2   7   0       19.31       24.14      1.60 o 
   3   7   0      389.06      370.52      7.01 o 
   4   7   0       63.87       58.49      2.52 o 
   5   7   0        4.27        3.89      1.17 o 
   6   7   0        2.40        3.76      5.00 o 
   7   7   0       15.22       15.35      1.85 o 
   8   7   0       54.13       55.91      4.49 o 
  -5   8   0        0.12       -0.75      1.87 o 
  -4   8   0       17.13       15.84      3.20 o 
  -3   8   0       78.18       78.64      5.11 o 
  -1   8   0        6.79       12.60      2.20 o 
   0   8   0        0.43        0.40      0.98 o 
   1   8   0        3.75        4.11      1.47 o 
   2   8   0        2.66        3.41      0.87 o 
   3   8   0       23.91       23.26      1.73 o 
   4   8   0        4.31        5.54      1.15 o 
   5   8   0       48.54       53.82      2.70 o 
   6   8   0       11.80       14.07      1.79 o 
   7   8   0       81.24       89.99      3.84 o 
   8   8   0      101.07      106.96      6.33 o 
  -2   9   0        3.93        2.98      1.64 o 
  -1   9   0      138.87      139.06      6.51 o 
   0   9   0       89.12       71.86      4.49 o 
   1   9   0       56.89       69.82      4.40 o 
   2   9   0        0.53       -0.62      1.05 o 
   3   9   0       90.64       80.66      3.14 o 
   4   9   0        1.21        0.96      0.80 o 
   5   9   0        1.03        0.43      0.82 o 
   6   9   0       30.19       40.67      2.76 o 
   7   9   0        0.51        0.37      1.09 o 
  -2  10   0        0.27        0.24      1.27 o 
  -1  10   0        2.32       -0.78      1.11 o 
   0  10   0        6.81        5.86      1.82 o 
   1  10   0       60.14       68.73      4.75 o 
   2  10   0        5.52        1.45      1.53 o 
   3  10   0       21.79       24.73      3.06 o 
   4  10   0        5.91        8.88      2.27 o 
   5  10   0        0.75        1.36      1.03 o 
   1  11   0        7.99        7.62      2.42 o 
   2  11   0        9.17        5.97      2.02 o 
  -5 -10   1       10.15       13.84      2.75 o 
  -4 -10   1        1.63       -0.65      1.16 o 
  -3 -10   1        0.41        0.80      1.27 o 
  -2 -10   1       32.97       31.19      3.47 o 
  -1 -10   1        0.12        0.75      1.42 o 
   0 -10   1        1.01        1.86      1.51 o 
   1 -10   1       12.82       15.70      2.82 o 
   2 -10   1        3.39        0.96      1.44 o 
  -6  -9   1       44.36       50.14      5.08 o 
  -5  -9   1        4.08        3.66      1.77 o 
  -4  -9   1       13.20       16.01      1.74 o 
  -3  -9   1        8.95        4.78      1.67 o 
  -2  -9   1       57.20       64.49      4.33 o 
  -1  -9   1        6.63        1.02      1.25 o 
   0  -9   1        0.92        1.40      1.33 o 
   1  -9   1        4.11        1.84      1.44 o 
   2  -9   1        8.64        3.93      1.62 o 
  -7  -8   1       38.58       42.49      2.84 o 
  -6  -8   1        4.76        2.93      1.12 o 
  -5  -8   1        1.22        1.85      0.96 o 
  -4  -8   1       13.02       13.65      1.56 o 
  -3  -8   1       16.73       11.99      1.40 o 
  -2  -8   1      273.90      277.84      8.97 o 
  -1  -8   1        3.40        1.69      1.16 o 
   0  -8   1        0.10        0.22      0.98 o 
   1  -8   1       11.27        2.49      1.35 o 
   3  -8   1        1.13        7.38      2.31 o 
   4  -8   1        3.19        5.67      2.44 o 
   5  -8   1        0.41       -1.42      1.89 o 
  -8  -7   1      119.67      123.36      6.67 o 
  -7  -7   1        7.34        7.46      1.89 o 
  -6  -7   1       20.75       25.06      2.10 o 
  -5  -7   1        2.65        4.51      1.09 o 
  -4  -7   1       43.59       44.87      2.23 o 
  -3  -7   1       89.35       82.69      2.93 o 
  -2  -7   1      102.99      103.15      3.13 o 
  -1  -7   1       28.62       23.34      1.49 o 
   0  -7   1      355.40      348.04      9.91 o 
   1  -7   1        1.45        1.52      0.76 o 
   2  -7   1       11.57        6.31      1.86 o 
   3  -7   1        6.49        9.91      2.26 o 
   4  -7   1        3.00        2.51      1.80 o 
   5  -7   1        0.83        0.07      1.78 o 
   6  -7   1        0.29        0.84      2.00 o 
  -9  -6   1       19.65       19.04      3.22 o 
  -8  -6   1      122.92      135.24      6.82 o 
  -7  -6   1       20.88       20.13      2.82 o 
  -6  -6   1      257.31      258.65      6.12 o 
  -5  -6   1        2.68        2.18      0.82 o 
  -4  -6   1      137.57      134.53      5.25 o 
  -3  -6   1       32.01       25.43      1.60 o 
  -2  -6   1       41.99       43.17      1.86 o 
  -1  -6   1       67.81       55.77      2.62 o 
   0  -6   1       66.02       63.79      1.69 o 
   1  -6   1      321.07      326.87      8.80 o 
   2  -6   1       33.49       31.34      2.73 o 
   3  -6   1       15.19       16.48      2.47 o 
   4  -6   1        2.63        1.40      1.56 o 
   5  -6   1        4.53        6.38      2.27 o 
   6  -6   1        0.69        1.47      1.86 o 
   7  -6   1        2.07        1.44      2.18 o 
  -9  -5   1        7.94       12.00      2.73 o 
  -8  -5   1       85.16       94.30      5.44 o 
  -7  -5   1       15.52       11.93      2.24 o 
  -6  -5   1        4.94        5.65      1.16 o 
  -5  -5   1      337.59      339.99      6.75 o 
  -4  -5   1      469.68      450.07     10.76 o 
  -3  -5   1      296.90      328.56      6.04 o 
  -2  -5   1     1247.13     1324.84     26.51 o 
  -1  -5   1      881.36      843.12      9.46 o 
   0  -5   1       65.90       73.95      1.69 o 
   1  -5   1      106.66       91.25      3.22 o 
   2  -5   1       57.31       57.29      3.26 o 
   3  -5   1      287.74      277.24      8.73 o 
   4  -5   1        5.27        4.20      1.62 o 
   5  -5   1       12.24        9.55      2.36 o 
   6  -5   1        0.66        0.58      1.64 o 
   7  -5   1       16.35       16.48      3.38 o 
  -9  -4   1        2.72        6.69      2.07 o 
  -8  -4   1       27.33       33.30      3.40 o 
  -7  -4   1       35.15       43.76      3.49 o 
  -6  -4   1       93.45      105.61      4.97 o 
  -5  -4   1      193.67      169.47      4.21 o 
  -4  -4   1      344.02      302.58      8.17 o 
  -3  -4   1      150.36      146.03      3.41 o 
  -2  -4   1       56.18       60.06      1.21 o 
  -1  -4   1      528.41      548.39      6.36 o 
   0  -4   1       12.30       15.47      0.72 o 
   1  -4   1      567.13      593.63      8.35 o 
   2  -4   1        0.90        2.06      0.55 o 
   3  -4   1       44.40       37.66      1.48 o 
   4  -4   1        0.01       -0.04      0.89 o 
   5  -4   1       13.90       14.51      2.47 o 
   6  -4   1       91.73       99.90      5.87 o 
   7  -4   1       71.95       72.22      5.38 o 
   8  -4   1        5.84        4.27      2.24 o 
  -9  -3   1       78.07       72.33      4.84 o 
  -8  -3   1        7.90        6.11      1.86 o 
  -7  -3   1      330.19      302.16      9.38 o 
  -6  -3   1      151.11      161.28      6.07 o 
  -5  -3   1      287.70      252.40      7.49 o 
  -4  -3   1       11.62       17.20      1.22 o 
  -3  -3   1     2509.60     2660.11     47.20 o 
  -2  -3   1      192.86      212.68      2.84 o 
  -1  -3   1      545.84      545.23      6.13 o 
   0  -3   1       37.86       33.51      1.34 o 
   1  -3   1      255.48      258.78      3.99 o 
   2  -3   1      107.56       96.64      2.13 o 
   3  -3   1      737.78      777.17     10.98 o 
   4  -3   1        2.00        2.46      0.61 o 
   5  -3   1      165.54      147.55      6.38 o 
   6  -3   1       24.08       26.06      3.20 o 
   7  -3   1        3.58        4.58      1.84 o 
   8  -3   1        0.07       -0.15      1.45 o 
 -10  -2   1        0.00        1.27      1.76 o 
  -9  -2   1       18.65       20.51      2.96 o 
  -8  -2   1      110.67      109.89      5.49 o 
  -7  -2   1      522.20      496.08      8.95 o 
  -6  -2   1      186.60      176.29      6.27 o 
  -5  -2   1      241.01      225.61      6.77 o 
  -4  -2   1       77.37       74.66      3.29 o 
  -3  -2   1        2.43        0.26      0.40 o 
  -2  -2   1      478.28      552.10     11.73 o 
  -1  -2   1     1110.11     1137.94     11.66 o 
   0  -2   1      469.78      472.81      6.29 o 
   1  -2   1        5.51        4.45      0.76 o 
   2  -2   1       87.59      101.30      2.05 o 
   3  -2   1       25.42       28.77      1.16 o 
   4  -2   1       89.78       74.40      2.20 o 
   5  -2   1      201.47      191.69      4.29 o 
   6  -2   1       88.04       82.01      3.86 o 
   7  -2   1       50.51       48.58      4.07 o 
   8  -2   1        0.70       -0.33      1.22 o 
   9  -2   1        0.11        0.40      1.71 o 
  -9  -1   1        0.11        0.12      1.86 o 
  -8  -1   1      110.72      110.48      3.88 o 
  -7  -1   1        1.76        0.52      0.71 o 
  -6  -1   1       30.02       32.46      2.53 o 
  -4  -1   1      587.49      568.92     12.15 o 
  -2  -1   1     2042.73     2181.29     26.58 o 
  -1  -1   1      291.08      246.66      2.86 o 
   0  -1   1      626.41      654.29     11.97 o 
   1  -1   1     2551.78     2867.39     50.07 o 
   2  -1   1     1103.61     1114.78     25.25 o 
   3  -1   1      326.07      324.29      5.20 o 
   4  -1   1      909.80      869.33     12.28 o 
   5  -1   1      182.08      194.30      4.27 o 
   6  -1   1      111.15      111.16      3.35 o 
   7  -1   1        3.57        2.56      1.52 o 
   8  -1   1       32.78       29.95      3.51 o 
   9  -1   1        1.09        1.15      1.84 o 
  -9   0   1       29.39       33.98      2.55 o 
  -8   0   1      252.70      259.85      6.37 o 
  -7   0   1       25.28       28.70      1.98 o 
  -6   0   1      218.80      198.13      6.40 o 
  -5   0   1      787.93      770.63     16.00 o 
  -4   0   1        0.04        1.04      0.64 o 
  -3   0   1        6.59        2.02      0.64 o 
  -2   0   1     2906.05     3027.12     51.43 o 
  -1   0   1       98.60      105.12      2.55 o 
   0   0   1     2708.70     2662.64     47.14 o 
   1   0   1     3922.90     4083.93     98.05 o 
   2   0   1     1184.33     1281.32     16.19 o 
   3   0   1      463.69      454.65      6.77 o 
   4   0   1      534.81      566.62      8.55 o 
   5   0   1       36.49       39.72      1.77 o 
   6   0   1      318.01      295.48      5.96 o 
   7   0   1       15.41       15.99      2.16 o 
   8   0   1       23.31       19.49      3.39 o 
   9   0   1       34.44       30.92      3.73 o 
  -9   1   1       34.75       34.07      2.62 o 
  -8   1   1       32.69       35.54      2.44 o 
  -7   1   1       38.04       34.09      2.11 o 
  -6   1   1       44.70       40.81      2.69 o 
  -5   1   1      308.04      274.46      7.29 o 
  -4   1   1       29.14       29.01      1.84 o 
  -3   1   1      583.61      547.01     11.02 o 
  -2   1   1     2169.01     2383.67     40.85 o 
  -1   1   1     2081.13     2017.47     34.37 o 
   0   1   1       39.36       18.60      1.28 o 
   1   1   1     1466.83     1490.69     14.89 o 
   2   1   1      785.09      774.74     10.17 o 
   3   1   1     1797.47     1857.14     33.45 o 
   4   1   1      585.02      610.78      9.05 o 
   5   1   1       29.73       36.22      1.67 o 
   6   1   1       50.84       57.63      2.33 o 
   7   1   1        0.40        1.43      1.08 o 
   8   1   1       98.89       86.37      3.39 o 
   9   1   1       29.83       29.47      2.37 o 
  -9   2   1       43.16       48.72      4.87 o 
  -8   2   1       21.23       22.48      2.12 o 
  -7   2   1       55.51       63.38      2.88 o 
  -6   2   1       17.46       20.36      1.62 o 
  -5   2   1       20.11       18.06      1.71 o 
  -4   2   1        0.03        0.38      0.55 o 
  -3   2   1      320.90      296.26      6.82 o 
  -2   2   1       20.54       31.68      1.53 o 
  -1   2   1    23157.76    18183.28    321.31 o 
   0   2   1    10544.96    10198.50    172.25 o 
   1   2   1       26.89       14.93      0.67 o 
   2   2   1      195.94      179.01      7.87 o 
   3   2   1      513.16      576.63     11.97 o 
   4   2   1      826.30      830.82     11.66 o 
   5   2   1       46.00       48.53      1.92 o 
   6   2   1      213.55      208.61      4.72 o 
   7   2   1        0.04       -0.11      0.67 o 
   8   2   1       24.60       21.16      2.21 o 
   9   2   1       82.86       86.79      5.09 o 
  10   2   1        3.16        2.96      1.75 o 
  -9   3   1       20.04       17.51      3.51 o 
  -8   3   1        4.61        1.93      1.62 o 
  -7   3   1       14.11       15.14      1.69 o 
  -6   3   1       12.51       14.56      1.49 o 
  -5   3   1        0.78        1.64      0.80 o 
  -4   3   1       10.74       11.39      1.33 o 
  -3   3   1      385.03      436.43      9.40 o 
  -2   3   1     1341.24     1379.06     29.02 o 
  -1   3   1      596.31      617.01     11.59 o 
   0   3   1       96.90      137.35      3.49 o 
   1   3   1       52.51       52.44      2.04 o 
   2   3   1      388.92      433.52     10.28 o 
   3   3   1      322.92      318.66      4.11 o 
   4   3   1      944.39     1084.76     14.66 o 
   5   3   1       79.59       82.28      2.93 o 
   6   3   1      459.88      442.83      7.70 o 
   7   3   1      362.41      306.14      9.24 o 
   8   3   1       88.84       98.96      5.13 o 
   9   3   1        4.77        3.60      1.67 o 
  10   3   1        8.54        7.13      2.15 o 
  -8   4   1        0.17       -0.85      1.47 o 
  -7   4   1       38.98       42.23      4.33 o 
  -6   4   1       21.13       15.90      2.87 o 
  -5   4   1       30.68       33.56      1.92 o 
  -4   4   1       15.04       21.17      1.80 o 
  -3   4   1      208.22      203.37      5.57 o 
  -2   4   1     4761.61     4804.35     81.11 o 
  -1   4   1     1502.68     1559.00     27.50 o 
   0   4   1      275.42      250.34      5.23 o 
   1   4   1       45.39       44.29      3.39 o 
   2   4   1      692.40      662.91      9.46 o 
   3   4   1        3.93       12.46      1.00 o 
   4   4   1        0.33        1.83      0.70 o 
   5   4   1       43.24       38.90      2.78 o 
   6   4   1      212.47      198.87      6.98 o 
   7   4   1       82.78       72.98      4.31 o 
   8   4   1        5.81        7.20      1.87 o 
   9   4   1        1.09        2.98      1.66 o 
  -8   5   1        0.96        2.64      2.15 o 
  -7   5   1       13.55        8.07      2.60 o 
  -6   5   1        2.17        0.98      1.55 o 
  -5   5   1       50.49       59.98      4.53 o 
  -4   5   1        0.12       -0.76      0.57 o 
  -3   5   1       36.60       45.76      2.60 o 
  -2   5   1       28.31       28.36      1.42 o 
  -1   5   1       14.30       10.90      0.87 o 
   0   5   1       33.17       23.90      0.93 o 
   1   5   1        2.06        1.71      0.58 o 
   2   5   1     1281.93     1239.32     23.48 o 
   3   5   1      134.23      163.13      3.72 o 
   4   5   1       37.11       33.72      1.74 o 
   5   5   1      336.53      341.98     10.31 o 
   6   5   1      964.55     1013.30     21.97 o 
   7   5   1      156.35      176.83      7.13 o 
   8   5   1        1.57        0.73      1.27 o 
   9   5   1       10.25        9.35      2.31 o 
  -7   6   1        1.27        0.42      1.93 o 
  -6   6   1        0.94        2.75      2.00 o 
  -5   6   1        1.23        1.76      1.44 o 
  -4   6   1      253.22      266.35      9.60 o 
  -3   6   1      242.32      226.34      8.18 o 
  -2   6   1       25.04       24.99      1.45 o 
  -1   6   1      199.14      230.62      4.51 o 
   0   6   1       17.27       12.02      0.80 o 
   1   6   1      125.21      115.63      5.86 o 
   2   6   1      114.45       91.53      2.70 o 
   3   6   1        4.54        5.47      0.92 o 
   4   6   1      426.67      406.11      7.43 o 
   5   6   1       99.17      106.06      4.11 o 
   6   6   1      187.31      181.75      4.83 o 
   7   6   1       19.29       18.15      2.66 o 
   8   6   1        7.34        8.49      2.27 o 
   9   6   1       17.43       14.77      2.91 o 
  -6   7   1        4.62        4.86      2.49 o 
  -5   7   1        0.93        0.98      1.78 o 
  -4   7   1        1.05       -0.55      1.45 o 
  -3   7   1        0.75        1.27      1.47 o 
  -2   7   1       92.22      102.99      4.95 o 
  -1   7   1        0.00        0.55      0.50 o 
   0   7   1       51.32       59.21      2.80 o 
   1   7   1        7.36        7.51      0.97 o 
   2   7   1        0.11        0.67      0.57 o 
   3   7   1       12.53       11.36      1.24 o 
   4   7   1       26.10       28.67      1.88 o 
   5   7   1      812.00      818.80     13.11 o 
   6   7   1       18.01       14.87      1.65 o 
   7   7   1        1.68        1.18      1.29 o 
   8   7   1       17.69       18.68      3.11 o 
  -5   8   1        6.47        1.58      2.07 o 
  -4   8   1        0.40        4.20      2.27 o 
  -3   8   1        8.69        8.17      2.24 o 
  -1   8   1        0.80        0.11      0.93 o 
   0   8   1       85.96       98.46      4.76 o 
   1   8   1       35.62       32.26      2.45 o 
   2   8   1      164.99      162.10      4.22 o 
   3   8   1      122.06      112.00      3.54 o 
   4   8   1       18.58       18.71      1.69 o 
   5   8   1       61.16       67.02      2.99 o 
   6   8   1        0.09       -0.87      0.76 o 
   7   8   1       40.37       36.33      2.60 o 
   8   8   1       15.26       17.99      3.13 o 
  -2   9   1       10.13        8.98      2.24 o 
  -1   9   1        0.45       -0.62      0.95 o 
   0   9   1       92.74       91.12      4.95 o 
   1   9   1        4.79        3.89      1.56 o 
   2   9   1       73.76       82.79      3.12 o 
   3   9   1       38.60       38.83      2.26 o 
   4   9   1       50.16       48.10      4.44 o 
   5   9   1       65.89       75.32      3.30 o 
   6   9   1        8.94        9.86      1.65 o 
   7   9   1       94.63      104.31      4.23 o 
  -2  10   1        2.16        2.86      1.69 o 
  -1  10   1       13.35       11.79      2.53 o 
   0  10   1        1.16        0.78      1.38 o 
   1  10   1       13.33       12.24      2.42 o 
   2  10   1        1.92        1.25      1.38 o 
   3  10   1       21.47       23.99      2.91 o 
   4  10   1        6.13        6.49      1.32 o 
   5  10   1       16.40       16.38      1.97 o 
   6  10   1        0.20        0.69      1.00 o 
   0  11   1        6.51        8.58      2.33 o 
   1  11   1       18.35       19.53      3.09 o 
   2  11   1       39.08       36.66      3.82 o 
   3  11   1        0.36       -1.13      1.07 o 
  -4 -10   2       14.10       17.17      3.02 o 
  -3 -10   2       21.63       22.12      3.18 o 
  -2 -10   2       22.91       19.75      3.06 o 
  -1 -10   2       25.82       18.75      3.04 o 
   0 -10   2        2.24        5.46      2.04 o 
   1 -10   2        7.57        4.13      1.76 o 
  -6  -9   2        0.81        0.44      1.07 o 
  -5  -9   2       18.65       21.13      2.11 o 
  -4  -9   2       98.59      104.96      5.71 o 
  -3  -9   2        9.96        3.18      1.56 o 
  -2  -9   2       10.09       12.62      2.44 o 
  -1  -9   2       27.84       31.30      3.31 o 
   0  -9   2       14.64       12.09      2.44 o 
   1  -9   2        0.06       -0.25      0.98 o 
   2  -9   2        0.01        0.62      1.25 o 
  -7  -8   2       94.75      104.78      4.26 o 
  -6  -8   2       21.50       18.41      2.53 o 
  -5  -8   2        8.07        4.90      1.16 o 
  -4  -8   2       14.14       14.62      1.61 o 
  -3  -8   2       49.25       40.59      3.31 o 
  -2  -8   2       52.71       52.47      3.78 o 
  -1  -8   2        6.03        7.87      1.95 o 
   0  -8   2      119.49      111.30      5.55 o 
   1  -8   2       16.02       15.00      2.44 o 
   2  -8   2        0.31        0.98      1.27 o 
   4  -8   2       25.17       24.39      3.73 o 
  -8  -7   2        1.91        1.07      1.58 o 
  -7  -7   2       26.60       30.54      2.44 o 
  -6  -7   2        0.11       -0.02      0.76 o 
  -5  -7   2       15.04       16.11      2.92 o 
  -4  -7   2       12.99       14.61      1.51 o 
  -3  -7   2      134.96      121.98      3.61 o 
  -2  -7   2      102.15      103.27      3.14 o 
  -1  -7   2       35.78       38.39      3.04 o 
   0  -7   2        2.65        5.58      1.56 o 
   1  -7   2        0.00       -0.20      0.76 o 
   2  -7   2       78.05       73.08      4.26 o 
   3  -7   2       12.90       15.77      2.62 o 
   4  -7   2       18.89       15.77      3.20 o 
   5  -7   2        2.80        5.78      2.53 o 
   6  -7   2        0.04        0.11      2.20 o 
  -8  -6   2        0.17        0.75      1.51 o 
  -7  -6   2       22.59       21.56      2.47 o 
  -6  -6   2       22.89       30.24      3.15 o 
  -5  -6   2        0.20       -0.40      0.62 o 
  -4  -6   2      417.04      404.88      7.63 o 
  -3  -6   2      192.14      198.55      6.86 o 
  -2  -6   2       73.27       64.84      2.31 o 
  -1  -6   2       15.71       18.80      1.24 o 
   0  -6   2       12.77       10.28      1.43 o 
   1  -6   2       30.36       33.94      2.51 o 
   2  -6   2      120.19      124.69      5.37 o 
   3  -6   2      143.01      151.30      6.69 o 
   4  -6   2        2.81        0.65      1.55 o 
   5  -6   2        2.55        3.95      1.98 o 
   6  -6   2       14.82       18.93      3.66 o 
  -9  -5   2       39.97       35.21      3.95 o 
  -8  -5   2       13.79       16.70      2.78 o 
  -7  -5   2       41.64       38.43      3.49 o 
  -6  -5   2       73.79       68.20      2.87 o 
  -5  -5   2        0.14       -0.10      0.64 o 
  -4  -5   2      226.59      187.50      4.48 o 
  -3  -5   2       28.55       32.09      1.70 o 
  -2  -5   2        8.93       15.35      2.05 o 
  -1  -5   2      188.67      174.36      2.86 o 
   0  -5   2        5.73        4.48      0.63 o 
   1  -5   2       88.41       88.39      3.78 o 
   2  -5   2       40.93       46.36      3.18 o 
   3  -5   2       13.09       15.37      2.33 o 
   4  -5   2       53.16       54.20      4.09 o 
   5  -5   2        0.16        0.33      1.27 o 
   6  -5   2        2.66        2.69      1.91 o 
   7  -5   2       24.99       21.88      3.93 o 
  -9  -4   2      137.61      139.82      7.00 o 
  -8  -4   2        1.85        1.47      1.38 o 
  -7  -4   2      198.95      200.27      7.64 o 
  -6  -4   2       18.10       18.71      2.36 o 
  -5  -4   2        5.56        9.43      1.22 o 
  -4  -4   2     1076.06     1064.17     15.12 o 
  -3  -4   2       61.68       61.57      2.12 o 
  -2  -4   2       96.67       73.76      1.56 o 
  -1  -4   2       91.74      108.69      1.98 o 
   0  -4   2      737.65      766.16      8.64 o 
   1  -4   2      239.31      261.28      4.18 o 
   2  -4   2      211.44      241.69      7.29 o 
   3  -4   2      176.87      192.51      6.86 o 
   4  -4   2        0.06       -0.89      0.93 o 
   5  -4   2        5.72        5.78      1.80 o 
   6  -4   2       28.95       27.83      3.60 o 
   7  -4   2       33.25       28.59      3.98 o 
   8  -4   2        6.93       12.31      3.11 o 
  -9  -3   2        7.56        4.93      1.89 o 
  -8  -3   2      101.40       94.24      5.29 o 
  -7  -3   2       18.18       16.35      2.40 o 
  -6  -3   2       73.95       66.78      4.00 o 
  -5  -3   2      266.26      262.53      5.41 o 
  -4  -3   2       38.39       42.18      1.83 o 
  -3  -3   2      746.23      898.84     12.54 o 
  -2  -3   2     3038.52     3172.22     43.70 o 
  -1  -3   2       30.49       32.33      1.17 o 
   0  -3   2       50.85       45.27      1.08 o 
   1  -3   2       94.06       93.49      2.46 o 
   2  -3   2      845.03      811.30     12.15 o 
   3  -3   2       30.65       37.35      2.48 o 
   4  -3   2        0.42        2.35      1.24 o 
   5  -3   2       72.39       71.00      4.44 o 
   6  -3   2        7.49        4.13      1.76 o 
   7  -3   2       27.17       29.12      3.75 o 
   8  -3   2        1.17        1.27      1.66 o 
  -9  -2   2       45.54       47.70      4.18 o 
  -8  -2   2        1.44        4.33      1.76 o 
  -7  -2   2       56.86       58.11      3.78 o 
  -6  -2   2      794.15      749.23     16.80 o 
  -5  -2   2      206.62      193.89      6.27 o 
  -4  -2   2      112.08      119.34      4.09 o 
  -3  -2   2       41.34       42.43      2.20 o 
  -2  -2   2      214.35      216.22      2.95 o 
  -1  -2   2      388.50      382.15      4.49 o 
   0  -2   2       73.57       59.05      1.29 o 
   1  -2   2      182.72      195.98      5.24 o 
   2  -2   2        0.69        0.26      0.20 o 
   3  -2   2        6.80        9.73      1.43 o 
   4  -2   2        9.75        9.07      1.52 o 
   5  -2   2      217.54      219.12     10.66 o 
   6  -2   2      194.59      178.80      7.40 o 
   7  -2   2        8.82        7.66      2.15 o 
   8  -2   2       21.70       23.06      3.53 o 
   9  -2   2        3.87        1.07      1.73 o 
  -9  -1   2       19.85       13.70      1.88 o 
  -8  -1   2       31.29       24.17      2.03 o 
  -7  -1   2      156.17      156.73      6.20 o 
  -6  -1   2       33.06       31.86      2.71 o 
  -5  -1   2       77.24       70.11      3.42 o 
  -4  -1   2     4377.44     4381.97     75.38 o 
  -3  -1   2     3458.81     3464.81     59.58 o 
  -2  -1   2      594.11      584.84      7.88 o 
  -1  -1   2      749.41      929.89      9.63 o 
   0  -1   2      131.40      117.89      1.92 o 
   2  -1   2      911.15      958.20     14.98 o 
   3  -1   2       14.28       16.75      2.20 o 
   4  -1   2        2.01        4.07      0.65 o 
   5  -1   2       38.30       43.01      1.87 o 
   6  -1   2        4.75        2.34      0.79 o 
   7  -1   2        4.93        6.44      1.98 o 
   8  -1   2       16.58       14.00      2.82 o 
   9  -1   2       31.82       37.17      4.31 o 
  -9   0   2       24.87       19.96      2.12 o 
  -8   0   2       94.35       93.49      3.69 o 
  -7   0   2        4.40        4.02      1.44 o 
  -6   0   2      143.97      135.09      5.27 o 
  -5   0   2       75.95       80.95      3.60 o 
  -4   0   2       39.91       56.12      2.71 o 
  -3   0   2      483.09      442.01      9.46 o 
  -2   0   2     2060.53     2214.18     38.30 o 
  -1   0   2      620.32      650.17      6.82 o 
   0   0   2     2363.93     2264.57     27.69 o 
   1   0   2      449.09      503.99      7.25 o 
   2   0   2      190.84      218.66      4.69 o 
   3   0   2      161.49      152.58      3.07 o 
   4   0   2      510.95      553.10      8.45 o 
   5   0   2      843.68      836.61     12.31 o 
   6   0   2       22.92       27.08      1.69 o 
   7   0   2       27.76       26.45      3.37 o 
   8   0   2       22.57       18.49      1.81 o 
   9   0   2        8.52       15.93      2.91 o 
  -9   1   2       30.97       34.74      2.68 o 
  -8   1   2        4.64        7.65      1.47 o 
  -7   1   2        0.39        0.62      1.11 o 
  -6   1   2        0.04        0.87      0.87 o 
  -5   1   2      171.00      160.14      5.31 o 
  -4   1   2        1.19        2.31      0.78 o 
  -3   1   2       76.44       70.84      2.75 o 
  -2   1   2      742.90      718.87     13.62 o 
  -1   1   2     3463.34     3465.84     62.51 o 
   0   1   2      131.10      139.13     14.70 o 
   1   1   2     2160.40     2332.12     38.03 o 
   2   1   2     1627.20     1842.25     23.29 o 
   3   1   2      401.01      377.33      5.92 o 
   4   1   2      477.32      521.08      8.05 o 
   5   1   2      310.14      316.65      5.88 o 
   6   1   2        4.24        4.26      0.91 o 
   7   1   2       47.73       44.98      3.56 o 
   8   1   2       16.75       16.92      1.77 o 
   9   1   2       12.33       11.16      2.44 o 
  -9   2   2       60.74       63.08      3.48 o 
  -8   2   2       54.57       60.64      3.08 o 
  -7   2   2       62.67       62.64      3.78 o 
  -6   2   2      293.72      294.30      8.44 o 
  -5   2   2        7.61        8.60      1.40 o 
  -4   2   2        0.07        1.98      0.78 o 
  -3   2   2      395.72      365.19      8.26 o 
  -2   2   2       83.69       75.20      2.66 o 
  -1   2   2       16.95        6.15      0.75 o 
   0   2   2     6260.98     6108.94    129.23 o 
   1   2   2     1252.30     1397.65     14.11 o 
   2   2   2      238.37      278.35      6.27 o 
   3   2   2     1899.65     2203.37     27.58 o 
   4   2   2      490.09      541.01      8.31 o 
   5   2   2      458.94      489.62      8.05 o 
   6   2   2       12.92       15.57      1.82 o 
   7   2   2       25.93       24.42      1.79 o 
   8   2   2       24.29       25.40      2.16 o 
   9   2   2       11.14       14.53      2.56 o 
  -9   3   2        2.67        2.33      1.95 o 
  -8   3   2        0.60        1.31      1.55 o 
  -7   3   2        0.08        0.19      1.19 o 
  -6   3   2       40.66       39.94      2.84 o 
  -5   3   2       40.85       44.14      2.73 o 
  -4   3   2      216.34      231.16      6.46 o 
  -3   3   2      116.78      122.02      4.06 o 
  -2   3   2       26.09       27.06      1.56 o 
  -1   3   2     1725.09     1664.27     29.15 o 
   0   3   2        0.01        1.09      0.58 o 
   1   3   2     4146.84     4082.18     40.20 o 
   2   3   2        5.96        2.66      0.45 o 
   3   3   2     1406.71     1431.98     14.98 o 
   4   3   2       15.57       23.83      1.25 o 
   5   3   2       64.95       81.13      4.69 o 
   6   3   2      154.59      132.81      3.63 o 
   7   3   2       27.03       19.02      2.38 o 
   8   3   2        0.02       -0.20      1.24 o 
   9   3   2       10.17       12.44      2.46 o 
  -8   4   2        0.77        1.16      1.66 o 
  -7   4   2       33.13       34.54      4.06 o 
  -6   4   2        0.57        0.49      1.02 o 
  -5   4   2       40.67       42.19      2.73 o 
  -4   4   2        0.09       -0.42      0.64 o 
  -3   4   2       63.40       58.63      2.80 o 
  -2   4   2     2380.39     2419.08     42.14 o 
  -1   4   2     3524.81     3630.87     61.93 o 
   0   4   2      152.67      154.90      3.02 o 
   1   4   2      157.29      151.37      3.01 o 
   2   4   2      491.78      485.93      6.32 o 
   3   4   2     1484.81     1443.00     28.46 o 
   4   4   2      193.68      214.64      4.67 o 
   5   4   2      281.84      261.78      7.78 o 
   6   4   2       36.04       40.48      3.04 o 
   7   4   2       35.11       26.26      2.78 o 
   8   4   2      155.01      150.17      6.60 o 
   9   4   2       46.39       46.34      4.06 o 
  -8   5   2        9.11        8.78      2.80 o 
  -7   5   2        2.97        4.11      2.27 o 
  -6   5   2        2.90        1.60      1.56 o 
  -5   5   2       22.34       23.57      2.27 o 
  -4   5   2        9.05        8.89      1.49 o 
  -3   5   2      606.81      647.87     13.84 o 
  -2   5   2      171.30      178.92      5.07 o 
  -1   5   2        8.60       11.79      1.22 o 
   0   5   2      188.08      165.47      3.41 o 
   1   5   2        0.37       -0.15      0.46 o 
   2   5   2      391.82      382.14      6.34 o 
   3   5   2      498.08      457.37      7.48 o 
   4   5   2      142.10      127.85      3.37 o 
   5   5   2      320.01      337.96     10.21 o 
   6   5   2      600.88      575.45     14.29 o 
   7   5   2      118.27      119.89      5.67 o 
   8   5   2        0.98        2.02      1.35 o 
   9   5   2        0.03       -0.76      1.15 o 
  -7   6   2        6.17        5.44      2.42 o 
  -6   6   2       15.11       11.53      2.82 o 
  -5   6   2        2.95        3.33      1.73 o 
  -4   6   2       47.47       47.92      4.09 o 
  -3   6   2      916.86      960.11     19.42 o 
  -2   6   2      403.64      404.84      9.38 o 
  -1   6   2       56.21       63.71      2.86 o 
   0   6   2        0.50        0.35      0.45 o 
   1   6   2      189.14      179.58      3.90 o 
   2   6   2      606.69      601.08      9.32 o 
   3   6   2        1.72        0.73      0.64 o 
   4   6   2      364.03      333.17      6.43 o 
   5   6   2      166.78      162.94      8.12 o 
   6   6   2       10.66       11.91      2.18 o 
   7   6   2        1.21        1.38      1.29 o 
   8   6   2        4.78        3.93      1.73 o 
   9   6   2        9.20        8.93      2.38 o 
  -6   7   2        6.44        5.84      2.47 o 
  -5   7   2        0.73        1.49      1.76 o 
  -4   7   2       16.02       10.82      2.49 o 
  -3   7   2        4.67        4.29      1.71 o 
  -2   7   2       49.06       47.08      2.38 o 
  -1   7   2        2.12        2.39      0.81 o 
   0   7   2       14.64       17.92      1.52 o 
   1   7   2       51.84       57.54      2.66 o 
   2   7   2       69.49       66.98      2.43 o 
   3   7   2       13.07       13.94      1.34 o 
   4   7   2      465.24      453.25      8.21 o 
   5   7   2      807.18      803.86     12.85 o 
   6   7   2      347.30      349.18      7.39 o 
   7   7   2       11.56       11.46      2.26 o 
   8   7   2       87.79       85.59      5.31 o 
  -5   8   2       40.03       50.23      4.97 o 
  -4   8   2      191.43      174.21      8.26 o 
  -3   8   2       50.77       54.62      4.29 o 
  -2   8   2        0.28       -0.91      1.11 o 
  -1   8   2       20.36       18.51      2.36 o 
   0   8   2       38.85       39.95      1.96 o 
   1   8   2        3.01        1.98      0.77 o 
   2   8   2        5.41        6.14      1.07 o 
   3   8   2        4.44        5.11      1.83 o 
   4   8   2       18.83       19.44      1.72 o 
   5   8   2        0.25        0.67      1.15 o 
   6   8   2       61.47       66.77      3.24 o 
   7   8   2        0.63       -0.35      1.13 o 
   8   8   2       25.72       25.63      3.58 o 
  -2   9   2        0.00       -0.18      1.29 o 
  -1   9   2       21.66       26.64      2.93 o 
   0   9   2       16.59       12.99      2.13 o 
   1   9   2        4.02        0.90      0.79 o 
   2   9   2       35.59       35.45      2.15 o 
   3   9   2       18.16       15.08      2.05 o 
   4   9   2      390.63      413.36      8.30 o 
   5   9   2        9.93       10.02      1.57 o 
   6   9   2        0.48        0.15      0.93 o 
   7   9   2       66.08       65.72      3.37 o 
  -3  10   2        5.72        8.66      2.42 o 
  -2  10   2        0.59        0.29      1.25 o 
  -1  10   2        2.62        5.69      1.91 o 
   0  10   2        7.62        6.26      1.87 o 
   1  10   2       37.18       40.87      3.69 o 
   2  10   2       41.51       38.59      3.44 o 
   3  10   2       15.97       14.42      1.71 o 
   4  10   2       44.74       45.19      2.64 o 
   5  10   2        2.43        1.28      1.56 o 
   6  10   2        4.99        4.10      1.29 o 
   0  11   2        0.21        1.20      1.47 o 
   1  11   2        1.46        4.80      1.95 o 
   2  11   2       11.28       11.62      2.53 o 
   3  11   2       67.04       75.02      4.97 o 
   4  11   2       11.49       15.78      2.41 o 
  -3 -10   3       46.14       52.03      4.53 o 
  -2 -10   3        1.53        0.05      1.55 o 
  -1 -10   3        2.13        2.98      1.76 o 
   0 -10   3        3.89        3.49      1.67 o 
  -5  -9   3       33.59       30.44      3.62 o 
  -4  -9   3       56.16       54.63      4.24 o 
  -3  -9   3       89.43       82.26      5.07 o 
  -2  -9   3        7.75        7.02      1.96 o 
  -1  -9   3       48.19       51.72      4.11 o 
   0  -9   3        3.19        0.02      1.22 o 
   1  -9   3        1.37        0.80      1.22 o 
   2  -9   3        6.66        5.86      1.96 o 
  -7  -8   3        8.11        8.88      1.74 o 
  -6  -8   3       59.48       61.42      3.17 o 
  -5  -8   3       35.40       35.01      2.40 o 
  -4  -8   3        6.56        4.71      1.73 o 
  -3  -8   3       19.47       19.64      2.66 o 
  -2  -8   3       36.67       35.17      3.31 o 
  -1  -8   3       78.00       78.64      4.69 o 
   0  -8   3        9.53        4.84      1.56 o 
   1  -8   3       12.48        8.97      2.07 o 
   2  -8   3       14.18       15.77      2.69 o 
   4  -8   3       37.94       48.23      4.80 o 
  -8  -7   3       28.04       24.10      3.60 o 
  -7  -7   3       45.89       50.19      3.06 o 
  -6  -7   3        5.10        4.86      1.25 o 
  -5  -7   3      152.41      147.17      6.67 o 
  -4  -7   3        8.33        6.94      1.22 o 
  -3  -7   3       92.45       96.33      3.22 o 
  -2  -7   3        1.96       -0.04      0.98 o 
  -1  -7   3        0.23       -0.60      0.93 o 
   0  -7   3       23.50       24.17      2.64 o 
   1  -7   3        7.91       13.71      2.26 o 
   2  -7   3        5.40        4.62      1.66 o 
   3  -7   3        4.10        2.06      1.62 o 
   4  -7   3        8.58       16.26      3.13 o 
   5  -7   3       14.33       15.26      3.33 o 
  -8  -6   3       31.19       26.70      3.53 o 
  -7  -6   3       98.11       90.59      3.73 o 
  -6  -6   3        0.34       -0.36      0.76 o 
  -5  -6   3       20.00       20.66      1.79 o 
  -4  -6   3      119.14      128.66      3.83 o 
  -3  -6   3      319.86      297.86      6.04 o 
  -2  -6   3        4.93        4.55      0.85 o 
  -1  -6   3      153.60      146.88      5.69 o 
   0  -6   3       25.02       26.84      1.59 o 
   1  -6   3      100.27       90.30      6.61 o 
   2  -6   3       81.71       88.26      4.53 o 
   3  -6   3      141.45      141.86      6.35 o 
   4  -6   3       20.08       22.33      3.16 o 
   5  -6   3        1.17       -0.24      1.44 o 
   6  -6   3        0.10       -0.29      1.73 o 
  -9  -5   3       26.08       28.75      3.71 o 
  -8  -5   3       22.64       17.04      2.93 o 
  -7  -5   3        6.67        4.60      1.69 o 
  -6  -5   3        6.22        5.34      1.18 o 
  -5  -5   3        0.44        0.34      0.69 o 
  -4  -5   3       13.78       19.16      1.53 o 
  -3  -5   3      466.31      450.77      7.86 o 
  -2  -5   3      107.45      101.97      2.84 o 
  -1  -5   3       33.98       26.99      1.07 o 
   0  -5   3       37.42       35.26      1.65 o 
   1  -5   3       58.96       52.83      3.02 o 
   2  -5   3        0.20        0.51      0.91 o 
   3  -5   3       81.53       65.24      4.09 o 
   4  -5   3      197.28      228.05      8.58 o 
   5  -5   3       62.42       55.94      4.55 o 
   6  -5   3        2.08        4.24      2.07 o 
   7  -5   3        1.70        3.18      2.27 o 
  -9  -4   3       15.37       17.06      3.06 o 
  -8  -4   3        0.94       -0.18      1.09 o 
  -7  -4   3        8.61        6.64      1.86 o 
  -6  -4   3       69.49       66.22      2.78 o 
  -5  -4   3     1019.43     1005.23     14.91 o 
  -4  -4   3        0.75        0.57      0.59 o 
  -3  -4   3      141.58      127.58      2.37 o 
  -2  -4   3      263.55      246.01      3.61 o 
  -1  -4   3       57.03       54.30      2.07 o 
   0  -4   3      109.94      108.55      2.00 o 
   1  -4   3      529.30      508.34     11.73 o 
   2  -4   3      213.63      235.18      7.27 o 
   3  -4   3        1.98        5.62      1.56 o 
   4  -4   3        4.38        2.56      1.42 o 
   5  -4   3       14.18       21.35      3.06 o 
   6  -4   3      113.07      125.73      6.97 o 
   7  -4   3       30.51       34.21      4.46 o 
   8  -4   3       12.59       11.86      3.16 o 
  -9  -3   3       56.42       61.82      4.64 o 
  -8  -3   3        6.47        4.24      1.75 o 
  -7  -3   3       31.99       46.18      3.56 o 
  -6  -3   3        0.16       -1.01      0.67 o 
  -5  -3   3      602.96      622.79     10.04 o 
  -4  -3   3       14.23       10.42      1.07 o 
  -3  -3   3       42.82       60.51      3.44 o 
  -2  -3   3       78.39      133.16      2.73 o 
  -1  -3   3      275.15      307.09      4.05 o 
   0  -3   3      551.27      538.46      6.27 o 
   1  -3   3      222.19      202.31      5.87 o 
   2  -3   3      382.22      356.26      9.28 o 
   3  -3   3       11.89       14.48      2.00 o 
   4  -3   3        9.92       11.00      2.07 o 
   5  -3   3       36.77       34.32      3.38 o 
   6  -3   3      147.68      154.97      7.35 o 
   7  -3   3       63.02       61.11      4.95 o 
   8  -3   3       11.20       12.04      3.04 o 
  -9  -2   3        3.74        3.98      1.84 o 
  -8  -2   3      109.02       90.23      5.18 o 
  -6  -2   3      602.30      558.43     13.71 o 
  -5  -2   3      610.97      604.73     13.95 o 
  -4  -2   3       20.03       19.90      1.28 o 
  -3  -2   3      272.89      266.38      3.76 o 
  -2  -2   3        5.59        6.31      0.49 o 
  -1  -2   3       94.00      122.32      2.00 o 
   0  -2   3     3022.07     3055.59     30.37 o 
   1  -2   3      456.10      488.85     10.71 o 
   2  -2   3      545.84      513.16     11.73 o 
   3  -2   3       13.99       14.30      0.81 o 
   4  -2   3       65.67       58.22      3.58 o 
   5  -2   3       28.82       27.57      2.86 o 
   6  -2   3       15.19       14.59      2.56 o 
   7  -2   3        2.67        4.42      1.91 o 
   8  -2   3        4.67        2.46      1.66 o 
   9  -2   3       23.82       23.28      4.04 o 
  -9  -1   3       17.41       17.50      2.86 o 
  -8  -1   3      129.77      128.56      6.13 o 
  -7  -1   3      181.56      161.15      6.49 o 
  -6  -1   3        3.52        4.93      1.42 o 
  -5  -1   3      628.69      623.59     14.00 o 
  -4  -1   3       30.02       46.98      2.60 o 
  -3  -1   3     1883.50     1935.32     24.34 o 
  -2  -1   3     1612.02     1681.19     17.20 o 
  -1  -1   3      653.71      747.37      8.03 o 
   0  -1   3      251.60      252.92      3.13 o 
   1  -1   3       37.47       48.00      2.22 o 
   2  -1   3      862.56      823.13     10.89 o 
   3  -1   3       23.61       26.55      1.27 o 
   4  -1   3      551.01      527.46     21.80 o 
   5  -1   3      252.29      268.13      5.30 o 
   6  -1   3       17.85       17.02      2.51 o 
   7  -1   3       98.71      108.81      5.93 o 
   8  -1   3        0.57        0.45      1.49 o 
   9  -1   3       26.98       28.52      4.15 o 
  -9   0   3        6.10        4.23      1.39 o 
  -8   0   3       18.83       10.51      2.22 o 
  -7   0   3        4.70        5.64      1.62 o 
  -6   0   3      520.95      475.06     11.86 o 
  -3   0   3      695.55      716.51     14.39 o 
  -2   0   3      602.66      604.85      8.39 o 
  -1   0   3      341.59      385.78      4.43 o 
   0   0   3      137.82      137.90      1.92 o 
   1   0   3       17.76       13.44      0.88 o 
   2   0   3      127.28      125.74      3.04 o 
   3   0   3      396.78      391.44      9.36 o 
   4   0   3      179.71      192.20      6.17 o 
   5   0   3      377.48      383.95     12.36 o 
   6   0   3      232.56      224.63     10.58 o 
   7   0   3        0.93       -0.07      0.66 o 
   8   0   3        0.72       -0.47      1.16 o 
   9   0   3        1.88        1.96      1.86 o 
  -9   1   3       38.86       35.68      3.76 o 
  -8   1   3       67.05       70.33      4.51 o 
  -7   1   3       43.90       44.18      3.31 o 
  -6   1   3       62.84       58.62      3.49 o 
  -5   1   3      222.16      231.03      6.91 o 
  -4   1   3     1155.60     1214.96     23.30 o 
  -3   1   3        4.74        4.07      0.87 o 
  -2   1   3     1145.60     1146.45     21.04 o 
  -1   1   3        3.00        5.72      0.43 o 
   0   1   3     2718.83     2750.74     33.43 o 
   1   1   3       56.15       54.21      1.40 o 
   2   1   3        7.45        9.88      0.67 o 
   3   1   3       52.46       52.62      3.20 o 
   4   1   3      192.72      220.97      6.27 o 
   5   1   3      294.68      280.15      5.50 o 
   6   1   3       77.79       76.11      4.08 o 
   7   1   3        1.70        1.57      0.86 o 
   8   1   3      180.96      183.15      5.84 o 
   9   1   3        8.07        4.66      2.22 o 
  -9   2   3       50.89       50.46      3.27 o 
  -8   2   3        8.27        7.55      1.98 o 
  -7   2   3       37.64       40.83      3.22 o 
  -6   2   3        6.46        4.11      1.27 o 
  -5   2   3       17.14       18.50      1.96 o 
  -4   2   3       28.44       33.23      2.22 o 
  -3   2   3       22.61       18.17      1.56 o 
  -2   2   3        0.08        0.20      0.47 o 
  -1   2   3      774.38      759.45     10.13 o 
   0   2   3      517.88      467.82      9.22 o 
   1   2   3      133.83      140.00      1.94 o 
   2   2   3      491.66      543.73      7.65 o 
   3   2   3      800.91      870.64     11.91 o 
   4   2   3     1853.43     2079.07     26.67 o 
   5   2   3       53.22       46.57      2.29 o 
   6   2   3       16.68       16.30      1.42 o 
   7   2   3      193.64      198.00      4.98 o 
   8   2   3       42.33       40.84      3.50 o 
   9   2   3       14.42       16.26      2.62 o 
  -9   3   3        0.01       -1.55      1.67 o 
  -8   3   3        4.48        4.53      1.71 o 
  -7   3   3        4.68        6.84      1.78 o 
  -6   3   3       13.33       13.40      1.95 o 
  -5   3   3       85.42       86.42      4.02 o 
  -4   3   3      171.27      186.22      5.84 o 
  -3   3   3        1.93        1.93      0.73 o 
  -2   3   3      105.16       89.53      3.13 o 
   0   3   3      254.97      267.42      3.35 o 
   1   3   3       29.59       36.54      1.30 o 
   2   3   3      140.74      138.27      2.16 o 
   3   3   3       21.45       16.79      0.97 o 
   4   3   3      707.78      742.88     18.42 o 
   5   3   3       13.15       11.61      1.11 o 
   6   3   3       70.17       75.23      2.73 o 
   7   3   3      117.11      102.33      3.41 o 
   8   3   3        0.60       -0.78      1.09 o 
   9   3   3       21.32       19.41      2.80 o 
  -8   4   3        0.19       -0.22      1.45 o 
  -7   4   3       72.17       75.20      4.40 o 
  -6   4   3       45.85       46.29      3.26 o 
  -5   4   3        4.40        4.44      1.36 o 
  -4   4   3       40.58       37.68      2.55 o 
  -3   4   3       18.98       25.64      1.95 o 
  -2   4   3        2.24        1.67      0.69 o 
  -1   4   3       59.34       61.74      2.53 o 
   0   4   3       48.65       34.16      1.23 o 
   1   4   3        2.69        1.47      0.29 o 
   2   4   3      419.35      468.66      5.56 o 
   3   4   3     2329.05     2443.78     24.83 o 
   4   4   3        0.12        1.51      0.50 o 
   5   4   3       18.19       18.45      3.79 o 
   6   4   3        2.94        2.93      1.29 o 
   7   4   3       18.82       17.59      2.40 o 
   8   4   3       20.18       21.44      2.73 o 
   9   4   3       10.55       11.33      2.40 o 
  -8   5   3        5.32        6.97      2.66 o 
  -7   5   3        0.50        0.62      1.62 o 
  -6   5   3       18.36       20.53      2.51 o 
  -5   5   3       11.66       10.57      1.80 o 
  -4   5   3       58.31       64.80      3.47 o 
  -3   5   3       12.82       10.44      1.51 o 
  -2   5   3      573.99      544.08     11.69 o 
  -1   5   3        4.59        4.33      0.91 o 
   0   5   3      590.48      560.97      9.98 o 
   1   5   3      183.87      205.75      3.96 o 
   2   5   3      112.70      106.64      2.68 o 
   3   5   3      502.27      473.70      7.62 o 
   4   5   3      107.33      106.00      3.56 o 
   5   5   3      271.17      263.69      8.09 o 
   6   5   3       13.64       11.60      2.06 o 
   7   5   3       62.90       78.39      4.55 o 
   8   5   3       27.75       18.22      2.67 o 
   9   5   3        1.77       -0.33      1.24 o 
  -7   6   3        0.09       -0.84      1.82 o 
  -6   6   3        4.53        7.86      2.46 o 
  -4   6   3        9.64       13.95      1.95 o 
  -3   6   3      105.02      111.07      4.53 o 
  -2   6   3      305.37      306.19      7.89 o 
  -1   6   3        0.14        0.60      0.69 o 
   0   6   3      135.39      141.98      3.34 o 
   1   6   3      252.67      262.98      4.99 o 
   2   6   3       38.05       33.03      2.05 o 
   3   6   3       98.36      106.54      3.04 o 
   4   6   3       93.83       86.83      5.47 o 
   5   6   3       14.13       13.21      1.42 o 
   6   6   3      173.52      177.72      6.89 o 
   7   6   3      119.89      140.31      6.35 o 
   8   6   3       26.13       27.84      3.31 o 
   9   6   3      122.59      140.93      6.98 o 
  -6   7   3        6.40        8.37      2.76 o 
  -5   7   3        1.09        4.22      2.09 o 
  -3   7   3      134.52      131.02      3.55 o 
  -2   7   3        1.22        3.31      1.16 o 
  -1   7   3      164.59      153.69      3.82 o 
   0   7   3      157.92      159.98      3.84 o 
   1   7   3      293.30      289.17      5.63 o 
   2   7   3       24.75       22.73      1.51 o 
   3   7   3       18.16       20.85      1.52 o 
   4   7   3        8.86        8.44      1.22 o 
   5   7   3      120.31      114.79      3.69 o 
   6   7   3       22.05       16.76      1.74 o 
   7   7   3        0.08        0.15      1.07 o 
   8   7   3        0.24        1.36      1.49 o 
  -5   8   3        2.26        2.44      2.22 o 
  -4   8   3      175.84      206.75      8.97 o 
  -3   8   3       63.66       61.82      4.49 o 
  -2   8   3       31.57       43.36      3.58 o 
  -1   8   3        0.16        0.17      0.60 o 
   0   8   3       11.23        9.98      1.20 o 
   1   8   3      269.35      269.96      5.70 o 
   2   8   3       81.37       76.93      3.99 o 
   3   8   3      438.17      428.76      7.95 o 
   4   8   3        3.15        2.58      0.93 o 
   5   8   3       31.52       31.93      2.15 o 
   6   8   3        4.24        5.73      1.30 o 
   7   8   3       15.89       13.71      2.64 o 
   8   8   3      102.48      112.27      6.40 o 
  -4   9   3        5.26        5.37      2.51 o 
  -2   9   3        0.41        0.58      1.18 o 
  -1   9   3       47.65       49.03      3.60 o 
   0   9   3        0.02        0.25      0.71 o 
   1   9   3        8.16        6.88      1.16 o 
   2   9   3        0.23        0.21      0.69 o 
   3   9   3       57.44       59.03      2.70 o 
   4   9   3      279.65      268.78      6.26 o 
   5   9   3      476.10      481.69      9.40 o 
   6   9   3        1.49        2.96      1.21 o 
   7   9   3       19.79       21.12      3.32 o 
  -3  10   3        4.09        4.04      2.11 o 
  -2  10   3        4.45        4.00      1.78 o 
  -1  10   3        1.25        1.91      1.49 o 
   0  10   3        9.34        6.42      1.91 o 
   1  10   3       10.16       12.12      1.55 o 
   2  10   3        6.43        3.52      1.09 o 
   3  10   3        3.54        3.80      1.13 o 
   4  10   3        1.22        1.24      1.01 o 
   5  10   3        0.03       -0.07      0.88 o 
   6  10   3       19.90       18.79      2.15 o 
  -1  11   3        7.03        8.35      2.49 o 
   0  11   3        0.77       -0.07      1.36 o 
   1  11   3       14.02       17.99      2.87 o 
   2  11   3        9.02        8.46      2.20 o 
   3  11   3      179.20      195.08      5.56 o 
   4  11   3       62.94       72.76      3.51 o 
  -5  -9   4       36.38       33.30      3.80 o 
  -4  -9   4        0.87        1.45      1.51 o 
  -3  -9   4        6.92        9.62      2.29 o 
  -2  -9   4        0.49        1.22      1.31 o 
  -1  -9   4        2.85        0.44      1.31 o 
   0  -9   4        2.98        4.97      1.82 o 
   1  -9   4       36.33       39.57      3.98 o 
   2  -9   4        1.65        2.47      1.51 o 
  -6  -8   4       91.95       93.30      3.92 o 
  -5  -8   4        1.54       -0.47      1.29 o 
  -4  -8   4      188.14      182.49      7.67 o 
  -3  -8   4        1.39        1.40      1.27 o 
  -2  -8   4       29.97       27.37      3.09 o 
  -1  -8   4        7.05       11.08      2.22 o 
   0  -8   4        0.00        0.27      1.00 o 
   1  -8   4       35.84       38.32      3.67 o 
   2  -8   4        0.57        1.89      1.44 o 
  -7  -7   4        0.00        0.94      1.13 o 
  -6  -7   4       66.03       64.40      3.23 o 
  -5  -7   4       14.00       13.02      1.68 o 
  -4  -7   4      221.02      210.88      7.87 o 
  -3  -7   4       14.87       13.37      2.33 o 
  -2  -7   4      458.47      448.63     12.40 o 
  -1  -7   4        7.41        6.77      1.69 o 
   0  -7   4        4.19        6.15      1.73 o 
   1  -7   4       14.77       17.02      2.49 o 
   2  -7   4       11.36       12.75      2.31 o 
   3  -7   4       35.78       35.16      3.64 o 
   4  -7   4        1.71        0.36      1.71 o 
   5  -7   4        3.12        7.89      2.71 o 
  -8  -6   4        9.82        8.82      2.46 o 
  -7  -6   4        4.88        5.22      2.89 o 
  -6  -6   4        3.40        4.30      1.20 o 
  -5  -6   4      148.45      128.46      4.13 o 
  -4  -6   4        9.92        8.83      1.29 o 
  -3  -6   4       83.87       83.72      2.96 o 
  -2  -6   4       65.76       63.98      3.82 o 
  -1  -6   4       38.07       42.14      3.11 o 
   0  -6   4      127.43      118.35      6.61 o 
   1  -6   4       43.34       46.33      2.28 o 
   2  -6   4       33.17       25.10      2.71 o 
   3  -6   4       22.56       26.23      3.04 o 
   4  -6   4       40.04       47.72      4.26 o 
   5  -6   4       16.90       17.70      3.26 o 
   6  -6   4        1.89        2.98      2.15 o 
  -8  -5   4      109.90      118.18      6.47 o 
  -7  -5   4        5.68        4.06      1.73 o 
  -6  -5   4      191.22      179.64      5.01 o 
  -5  -5   4       47.11       41.17      2.39 o 
  -4  -5   4      123.74      127.96      5.26 o 
  -3  -5   4      342.58      310.97      6.06 o 
  -2  -5   4       67.59       58.81      2.19 o 
  -1  -5   4      375.04      372.37      6.61 o 
   0  -5   4       41.14       38.89      1.85 o 
   1  -5   4      131.51      125.69      4.97 o 
   2  -5   4       46.04       36.88      2.95 o 
   3  -5   4      118.32      124.43      5.77 o 
   4  -5   4       18.32       11.15      2.47 o 
   5  -5   4        0.23        0.31      1.60 o 
   6  -5   4       26.63       25.10      3.84 o 
   7  -5   4       14.44       15.28      3.51 o 
  -9  -4   4       15.76       11.68      2.80 o 
  -8  -4   4       51.18       46.19      4.13 o 
  -7  -4   4        0.86        1.18      1.27 o 
  -6  -4   4        0.11        0.54      0.86 o 
  -5  -4   4       63.18       63.33      5.37 o 
  -4  -4   4      319.33      328.23      8.13 o 
  -3  -4   4       28.49       22.84      1.60 o 
  -2  -4   4      335.41      348.24      5.64 o 
  -1  -4   4      194.42      173.69      2.93 o 
   0  -4   4        0.03        3.23      2.64 o 
   1  -4   4      550.24      545.66     12.69 o 
   2  -4   4      506.07      521.87     12.88 o 
   3  -4   4      844.35      876.61     19.82 o 
   4  -4   4        2.25        2.31      1.45 o 
   5  -4   4        9.92       12.75      2.58 o 
   6  -4   4       70.07       64.27      5.07 o 
   7  -4   4        1.97        1.16      1.64 o 
  -9  -3   4       51.64       62.91      4.93 o 
  -8  -3   4        5.17        2.56      1.44 o 
  -7  -3   4       21.79       17.60      2.62 o 
  -6  -3   4        1.65        0.62      0.96 o 
  -5  -3   4       88.36       85.15      2.94 o 
  -4  -3   4      139.27      149.37      3.76 o 
  -3  -3   4        0.04       -0.13      0.33 o 
  -2  -3   4      222.52      249.42      3.69 o 
  -1  -3   4       39.38       26.05      0.98 o 
   0  -3   4       39.65       44.12      1.79 o 
   1  -3   4      167.02      147.40      5.02 o 
   2  -3   4       11.80       17.90      2.02 o 
   3  -3   4      359.56      349.44      9.91 o 
   4  -3   4       71.73       67.80      4.20 o 
   5  -3   4       84.08       78.82      4.78 o 
   6  -3   4       30.09       36.34      3.86 o 
   7  -3   4       24.34       23.86      3.55 o 
   8  -3   4        4.57        0.69      1.66 o 
  -9  -2   4        4.65        2.27      1.66 o 
  -8  -2   4        8.56        6.69      1.98 o 
  -7  -2   4        2.37        0.67      1.05 o 
  -6  -2   4      621.65      617.03     15.02 o 
  -5  -2   4      344.53      345.44      9.53 o 
  -4  -2   4      172.05      176.93     10.92 o 
  -3  -2   4      763.10      692.28      8.13 o 
  -2  -2   4       85.66       89.56      1.83 o 
  -1  -2   4      125.07      153.41      2.46 o 
   0  -2   4        0.36        0.64      0.28 o 
   1  -2   4      652.33      698.27     14.66 o 
   2  -2   4      943.46     1024.32     20.93 o 
   3  -2   4      179.35      193.44      6.51 o 
   4  -2   4       45.51       46.89      3.27 o 
   5  -2   4       69.77       69.11      4.35 o 
   6  -2   4        7.54       11.11      2.35 o 
   7  -2   4       27.51       16.90      2.98 o 
   8  -2   4       55.48       61.94      5.06 o 
  -9  -1   4       12.13        7.02      2.15 o 
  -8  -1   4       22.38       23.70      3.00 o 
  -7  -1   4       17.41       12.49      2.16 o 
  -6  -1   4       85.10       66.42      3.89 o 
  -5  -1   4      117.10      115.03      4.73 o 
  -4  -1   4        0.53        0.38      0.62 o 
  -3  -1   4      124.49      196.38      3.08 o 
  -2  -1   4      406.84      430.58      5.28 o 
  -1  -1   4     2827.44     3124.56     31.08 o 
   0  -1   4      462.34      455.14      5.30 o 
   1  -1   4       60.91       62.81      2.71 o 
   2  -1   4      324.94      298.44      5.77 o 
   3  -1   4        3.98        4.55      2.69 o 
   4  -1   4      153.46      155.57     13.22 o 
   5  -1   4       85.54       92.26      4.71 o 
   6  -1   4      189.62      185.49      7.44 o 
   7  -1   4       22.05       19.44      2.98 o 
   8  -1   4        3.02        2.84      1.71 o 
   9  -1   4       10.84        6.82      2.46 o 
  -9   0   4        0.08        1.07      1.62 o 
  -8   0   4       17.08       19.46      2.86 o 
  -7   0   4      262.75      243.21      8.33 o 
  -6   0   4       77.78       71.80      3.95 o 
  -5   0   4       40.14       49.09      2.98 o 
  -4   0   4       10.48        9.28      1.42 o 
  -3   0   4        3.79        2.07      0.76 o 
  -2   0   4       39.25       49.30      1.22 o 
  -1   0   4     1383.04     1469.81     15.09 o 
   0   0   4      223.13      248.36      3.13 o 
   1   0   4      650.59      631.72     14.39 o 
   2   0   4      408.58      408.06      7.84 o 
   3   0   4       29.10       33.22      2.24 o 
   4   0   4        0.04        0.92      0.50 o 
   5   0   4        0.50        0.37      0.58 o 
   6   0   4      206.28      215.31      7.77 o 
   7   0   4       29.35       26.10      3.06 o 
   8   0   4       21.79       23.24      3.20 o 
   9   0   4       26.91       28.68      3.82 o 
  -9   1   4       18.59       16.88      2.95 o 
  -8   1   4       16.75       14.93      2.60 o 
  -7   1   4      119.48      123.11      5.66 o 
  -6   1   4        8.98       10.66      1.87 o 
  -5   1   4        8.01        5.73      1.36 o 
  -4   1   4      521.63      533.31     12.13 o 
  -3   1   4      258.25      239.89      6.46 o 
  -2   1   4       50.66       57.13      1.73 o 
  -1   1   4     1540.55     1526.65     15.74 o 
   0   1   4      486.40      531.40     10.78 o 
   1   1   4       90.12      110.26      2.25 o 
   2   1   4       21.01       27.21      1.12 o 
   3   1   4      600.27      626.20      9.10 o 
   4   1   4       21.71       27.00      2.66 o 
   5   1   4       42.97       43.04      2.04 o 
   6   1   4      157.97      151.60      4.01 o 
   7   1   4        4.58        3.13      0.95 o 
   8   1   4       13.68       10.40      2.42 o 
   9   1   4        0.40        2.55      1.75 o 
  -9   2   4        4.32        4.22      2.02 o 
  -8   2   4        7.74        5.35      1.89 o 
  -7   2   4       88.73       89.86      4.87 o 
  -6   2   4       19.58       19.39      2.27 o 
  -5   2   4      130.68      123.42      5.00 o 
  -4   2   4       29.52       26.93      2.13 o 
  -3   2   4      993.69      953.90     18.82 o 
  -2   2   4      493.28      559.56     11.71 o 
  -1   2   4      187.61      151.52      2.95 o 
   0   2   4       41.13       31.25      1.14 o 
   1   2   4      362.98      357.14      5.41 o 
   2   2   4      438.41      488.72      7.15 o 
   3   2   4       69.11       93.30      2.40 o 
   4   2   4        0.76        4.77      0.76 o 
   5   2   4        3.91        8.51      1.04 o 
   6   2   4       48.93       39.35      1.99 o 
   7   2   4        0.23        1.14      0.86 o 
   8   2   4        7.15        8.01      1.40 o 
  -8   3   4       11.49        8.40      2.20 o 
  -7   3   4       14.51       11.79      2.24 o 
  -6   3   4       65.33       68.98      4.02 o 
  -5   3   4      254.91      268.29      8.07 o 
  -4   3   4       14.41       16.86      1.84 o 
  -3   3   4       52.16       47.07      2.66 o 
  -2   3   4       44.34       52.51      2.46 o 
  -1   3   4     1477.67     1397.94     30.76 o 
   0   3   4      184.42      189.98      3.47 o 
   1   3   4     1076.22     1040.99     13.23 o 
   2   3   4        1.67        3.07      0.52 o 
   3   3   4      326.82      361.27      5.90 o 
   4   3   4      120.83      109.08      2.83 o 
   5   3   4      270.51      258.22      5.19 o 
   6   3   4       97.34       98.36      3.57 o 
   7   3   4       72.93       70.55      2.82 o 
   8   3   4        2.47        0.58      1.11 o 
   9   3   4        1.11        0.49      1.38 o 
  -8   4   4        1.86        0.53      1.49 o 
  -7   4   4        5.00        7.40      1.93 o 
  -6   4   4        1.15        0.96      1.13 o 
  -5   4   4        0.00       -0.78      0.75 o 
  -4   4   4       71.34       64.65      3.46 o 
  -3   4   4        0.61        1.24      0.78 o 
  -2   4   4      519.13      489.05     10.68 o 
  -1   4   4       24.08       12.79      1.29 o 
   0   4   4        5.09        2.96      0.37 o 
   1   4   4       99.56       87.97      1.88 o 
   2   4   4     1083.56     1223.46     12.96 o 
   3   4   4     1416.69     1604.60     20.80 o 
   4   4   4      154.78      145.44      3.32 o 
   5   4   4        7.09       11.01      1.11 o 
   6   4   4       45.52       48.89      3.24 o 
   7   4   4       30.98       28.30      2.80 o 
   8   4   4       14.27       17.55      2.55 o 
   9   4   4       17.66       12.62      2.49 o 
  -8   5   4       15.94       14.24      3.29 o 
  -7   5   4       33.11       38.76      3.60 o 
  -6   5   4        6.36        5.06      1.71 o 
  -5   5   4       15.65       17.75      2.26 o 
  -4   5   4        3.33        5.31      1.42 o 
  -3   5   4       37.90       42.03      2.73 o 
  -2   5   4      295.11      298.36      7.67 o 
  -1   5   4       42.16       41.25      2.31 o 
   0   5   4      505.09      453.84      6.97 o 
   1   5   4      361.73      330.44      5.46 o 
   2   5   4      394.21      369.21      4.77 o 
   3   5   4       25.99       26.28      1.02 o 
   4   5   4        3.26        6.38      1.49 o 
   5   5   4       17.85       22.06      2.38 o 
   6   5   4      297.63      261.73      8.44 o 
   7   5   4        7.04        7.33      1.80 o 
   8   5   4        5.39        8.24      2.11 o 
   9   5   4        2.39        3.95      1.71 o 
  -5   6   4       15.47       19.24      2.40 o 
  -4   6   4        3.71        1.91      1.16 o 
  -3   6   4       19.78       16.72      1.52 o 
  -2   6   4       28.85       27.97      2.13 o 
  -1   6   4       10.31        8.80      1.40 o 
   0   6   4      112.60      111.04      3.15 o 
   1   6   4      218.45      232.51      4.55 o 
   2   6   4     1988.41     1936.91     25.00 o 
   3   6   4        0.14        0.14      0.51 o 
   4   6   4      109.87      109.00      3.19 o 
   5   6   4       32.92       24.08      2.58 o 
   6   6   4      110.13      111.63      5.38 o 
   7   6   4        1.08        0.00      1.16 o 
   8   6   4       16.98       19.06      2.87 o 
   9   6   4        8.06        6.66      2.24 o 
  -6   7   4        7.90        5.64      2.42 o 
  -4   7   4        4.51        8.80      1.91 o 
  -3   7   4       97.52      101.85      4.40 o 
  -2   7   4       94.55       79.57      3.75 o 
  -1   7   4       22.50       29.15      1.65 o 
   0   7   4      139.12      133.81      3.52 o 
   1   7   4      201.83      192.41      7.36 o 
   2   7   4      213.79      203.29      4.50 o 
   3   7   4        6.37        2.98      0.84 o 
   4   7   4      263.97      252.72     10.34 o 
   5   7   4       29.04       29.12      1.92 o 
   6   7   4       26.93       29.99      3.13 o 
   7   7   4       52.49       53.83      4.15 o 
   8   7   4        1.93        2.53      1.67 o 
  -5   8   4        1.12        2.29      1.86 o 
  -2   8   4       19.63       23.42      2.33 o 
  -1   8   4        3.45        7.02      1.38 o 
   0   8   4       31.89       31.17      1.79 o 
   1   8   4        9.60       13.45      1.44 o 
   2   8   4      128.97      129.62      3.68 o 
   3   8   4       93.91       99.28      3.27 o 
   4   8   4        0.85        1.32      1.35 o 
   5   8   4      208.17      216.42      8.09 o 
   6   8   4      112.91      123.21      4.11 o 
   7   8   4       27.24       26.35      3.31 o 
   8   8   4       27.58       35.81      3.93 o 
  -4   9   4       50.62       57.40      5.06 o 
  -2   9   4       14.93       22.44      2.86 o 
  -1   9   4       54.83       49.20      3.28 o 
   0   9   4       71.11       69.18      2.85 o 
   1   9   4       66.77       57.90      2.56 o 
   2   9   4        3.23        1.38      0.81 o 
   3   9   4        2.01        2.05      0.93 o 
   4   9   4      118.47      109.29      6.07 o 
   5   9   4        9.69        9.42      1.48 o 
   6   9   4        9.75       10.85      1.65 o 
   7   9   4       40.39       30.12      3.67 o 
  -1  10   4       10.71        9.98      2.27 o 
   0  10   4       28.54       34.30      2.22 o 
   1  10   4       34.86       32.80      2.20 o 
   2  10   4       38.40       38.93      2.35 o 
   3  10   4       32.12       31.89      2.25 o 
   4  10   4        5.42        2.73      1.13 o 
   5  10   4       18.52       23.77      2.20 o 
   6  10   4        2.06        0.51      2.11 o 
   2  11   4       22.76       22.57      2.95 o 
   3  11   4       58.15       50.10      4.06 o 
   4  11   4       55.60       60.09      4.46 o 
  -3  -9   5       10.60        9.37      2.40 o 
  -2  -9   5        0.02       -0.93      1.33 o 
  -1  -9   5       37.96       36.39      4.00 o 
   0  -9   5      110.12      113.34      6.40 o 
  -6  -8   5        3.93        4.02      2.02 o 
  -5  -8   5        0.49       -0.49      1.38 o 
  -4  -8   5       21.67       25.03      3.18 o 
  -3  -8   5       76.06       92.03      5.35 o 
  -2  -8   5        0.66        1.44      1.44 o 
  -1  -8   5       66.69       67.87      4.64 o 
   0  -8   5        7.00        7.69      2.09 o 
   1  -8   5       33.56       32.37      3.56 o 
   2  -8   5       63.92       72.33      5.09 o 
   3  -8   5        3.77        2.27      1.73 o 
  -7  -7   5      111.29      122.22      6.11 o 
  -6  -7   5        0.36       -1.05      1.29 o 
  -5  -7   5        5.57        3.80      1.67 o 
  -4  -7   5       14.41       12.77      2.42 o 
  -3  -7   5        3.57        3.22      1.55 o 
  -2  -7   5      125.99      135.98      6.18 o 
  -1  -7   5       87.18       85.86      4.86 o 
   0  -7   5      157.68      144.50      6.46 o 
   1  -7   5       17.92       15.26      2.49 o 
   2  -7   5        0.00       -1.45      0.96 o 
   3  -7   5        0.00        2.00      1.64 o 
   4  -7   5       23.16       24.39      3.66 o 
  -7  -6   5      109.51      119.27      4.46 o 
  -6  -6   5        1.16        1.40      1.39 o 
  -5  -6   5      181.41      183.12      9.20 o 
  -4  -6   5      227.17      227.18      5.52 o 
  -3  -6   5       53.32       52.32      3.58 o 
  -2  -6   5       50.46       40.05      3.18 o 
  -1  -6   5      119.38      106.99      5.11 o 
   0  -6   5      209.47      207.99      7.46 o 
   1  -6   5      257.81      253.26      9.21 o 
   2  -6   5       35.56       30.59      3.02 o 
   3  -6   5        0.21        1.60      1.42 o 
   4  -6   5        8.28        6.49      2.31 o 
   5  -6   5        0.52        1.87      1.84 o 
  -8  -5   5       28.94       39.25      4.20 o 
  -7  -5   5       27.89       33.29      2.48 o 
  -6  -5   5        3.61        2.62      1.05 o 
  -5  -5   5      274.94      272.25     14.11 o 
  -4  -5   5       30.91       33.03      1.98 o 
  -3  -5   5      251.65      253.03      8.18 o 
  -2  -5   5       87.42       83.55      4.16 o 
  -1  -5   5        0.63        0.84      1.02 o 
   0  -5   5       70.81       67.23      2.56 o 
   1  -5   5       82.82       82.11      2.95 o 
   2  -5   5       36.93       30.04      2.86 o 
   3  -5   5      107.20      115.49      5.71 o 
   4  -5   5      106.08      110.10      6.02 o 
   5  -5   5       32.17       38.10      4.15 o 
   6  -5   5        4.82        8.69      2.69 o 
  -8  -4   5        8.27        9.66      2.51 o 
  -7  -4   5        2.86        3.38      1.60 o 
  -6  -4   5      255.17      249.22      7.11 o 
  -5  -4   5       62.08       58.02      2.57 o 
  -4  -4   5      263.66      273.97      5.78 o 
  -3  -4   5       29.31       34.02      1.47 o 
  -2  -4   5       49.18       44.68      1.71 o 
  -1  -4   5       27.52       24.10      2.48 o 
   0  -4   5        8.69        8.42      1.01 o 
   1  -4   5      300.15      288.37      8.29 o 
   2  -4   5      220.10      206.60      7.13 o 
   3  -4   5        0.01        0.18      1.15 o 
   4  -4   5        0.47        1.29      1.49 o 
   5  -4   5        6.00       11.48      2.58 o 
   6  -4   5        0.09       -0.13      1.64 o 
   7  -4   5        0.82        1.29      1.91 o 
  -9  -3   5       29.47       39.25      4.26 o 
  -8  -3   5        3.71        6.64      2.07 o 
  -7  -3   5      133.23      122.56      6.02 o 
  -6  -3   5      126.40      114.69      5.47 o 
  -5  -3   5        0.22       -0.34      0.98 o 
  -4  -3   5      964.57      967.75     11.33 o 
  -3  -3   5       48.80       54.86      1.62 o 
  -2  -3   5      580.57      588.85      7.89 o 
  -1  -3   5       29.16       32.25      1.16 o 
   0  -3   5      154.01      140.43      3.40 o 
   1  -3   5      138.94      146.15      5.29 o 
   2  -3   5        6.68        5.27      1.36 o 
   3  -3   5       10.93        8.17      1.80 o 
   4  -3   5       24.96       23.12      2.84 o 
   5  -3   5       25.31       19.50      2.86 o 
   6  -3   5      168.39      164.79      7.75 o 
   7  -3   5       18.99       15.15      3.11 o 
  -9  -2   5       27.01       25.66      3.51 o 
  -8  -2   5        2.17        6.58      2.04 o 
  -7  -2   5        1.52       -0.73      0.96 o 
  -6  -2   5       36.49       36.05      3.22 o 
  -5  -2   5      130.87      136.66      5.55 o 
  -4  -2   5       90.36       82.27      6.62 o 
  -3  -2   5       56.48       70.33      1.79 o 
  -2  -2   5       78.61       47.34      1.37 o 
  -1  -2   5        5.82        3.60      0.75 o 
   0  -2   5     3444.80     3576.17     35.68 o 
   1  -2   5      677.07      735.41     15.79 o 
   2  -2   5      718.97      766.87     16.82 o 
   3  -2   5      150.40      147.61      5.80 o 
   4  -2   5       82.51       78.00      4.35 o 
   5  -2   5        7.63        6.06      1.69 o 
   6  -2   5       35.72       34.57      3.69 o 
   7  -2   5       24.76       22.88      3.47 o 
   8  -2   5        5.83        6.00      2.26 o 
  -9  -1   5        9.40        2.46      1.87 o 
  -8  -1   5      103.75      105.36      5.82 o 
  -7  -1   5        2.00        0.69      1.24 o 
  -6  -1   5      123.28      111.29      5.17 o 
  -5  -1   5        3.41        4.44      1.29 o 
  -4  -1   5      101.56       93.68      4.09 o 
  -3  -1   5       91.83       86.08      1.94 o 
  -2  -1   5        0.43        3.33      0.50 o 
  -1  -1   5      208.05      216.80      3.16 o 
   0  -1   5       11.47       22.83      0.84 o 
   1  -1   5       47.68       48.43      1.35 o 
   2  -1   5     1824.68     1922.75     24.23 o 
   3  -1   5      105.39      112.25      4.73 o 
   4  -1   5       17.06       14.08      2.07 o 
   5  -1   5        0.02        0.49      0.96 o 
   6  -1   5       48.18       45.16      3.71 o 
   7  -1   5       56.63       57.20      4.40 o 
   8  -1   5       10.31        6.95      2.20 o 
  -9   0   5        0.17        0.65      1.58 o 
  -8   0   5        4.34        0.84      1.38 o 
  -7   0   5        2.77        2.27      1.36 o 
  -6   0   5      494.65      452.47     12.06 o 
  -5   0   5        1.05        0.07      0.76 o 
  -4   0   5      608.70      582.31     13.22 o 
  -3   0   5        1.82        5.23      1.43 o 
  -2   0   5      352.32      357.67      4.61 o 
  -1   0   5      709.74      759.00      8.39 o 
   0   0   5      213.03      277.91      4.90 o 
   1   0   5     3112.87     3118.00     83.59 o 
   2   0   5       48.01       62.21      1.68 o 
   3   0   5      462.31      465.50      7.15 o 
   4   0   5      226.47      234.28      4.55 o 
   5   0   5       29.70       29.75      2.80 o 
   6   0   5        3.05        5.06      1.62 o 
   7   0   5        7.15        6.22      1.95 o 
   8   0   5        3.48        2.89      1.82 o 
   9   0   5       21.37       19.37      3.42 o 
  -9   1   5        0.55        1.33      1.73 o 
  -8   1   5        3.81        5.40      1.86 o 
  -7   1   5        5.26        5.44      1.73 o 
  -6   1   5      105.59       95.57      4.73 o 
  -5   1   5      264.86      250.69      7.78 o 
  -4   1   5        5.06       10.42      1.56 o 
  -3   1   5       89.06       87.12      3.60 o 
  -2   1   5     2332.37     2300.11     36.17 o 
  -1   1   5        9.86       14.72      0.61 o 
   0   1   5        1.79        0.24      0.24 o 
   1   1   5     2217.83     2161.50     54.52 o 
   2   1   5      101.66      119.13      2.61 o 
   3   1   5      414.76      383.71      6.22 o 
   4   1   5      184.98      203.39      7.31 o 
   5   1   5      759.54      784.53     11.88 o 
   6   1   5        6.22        5.23      1.01 o 
   7   1   5        0.21       -0.13      1.11 o 
   8   1   5       28.11       25.79      3.26 o 
   9   1   5       13.13        9.18      2.53 o 
  -9   2   5        2.14        7.11      2.35 o 
  -8   2   5       60.45       68.89      4.67 o 
  -7   2   5       61.92       66.20      4.24 o 
  -6   2   5       13.87       16.17      2.33 o 
  -5   2   5        2.72        2.31      1.16 o 
  -4   2   5      194.97      183.05      6.09 o 
  -3   2   5      516.20      504.09     11.53 o 
  -2   2   5      119.57       76.55      2.22 o 
  -1   2   5     1687.12     1661.55     31.66 o 
   0   2   5       78.37       67.94      1.87 o 
   1   2   5      344.74      351.18      5.56 o 
   2   2   5       10.20        5.53      1.17 o 
   3   2   5      244.46      240.28      4.51 o 
   4   2   5      231.06      253.39      4.93 o 
   5   2   5      496.82      508.28      8.54 o 
   6   2   5       19.68       17.65      1.86 o 
   7   2   5       68.10       68.45      2.84 o 
   8   2   5       97.85       94.03      5.29 o 
   9   2   5       37.60       39.37      3.98 o 
  -8   3   5       29.10       37.52      3.80 o 
  -7   3   5       10.68        9.57      2.15 o 
  -6   3   5       28.03       23.37      2.73 o 
  -5   3   5        0.44        1.58      1.09 o 
  -4   3   5        7.31       10.15      1.66 o 
  -3   3   5      552.32      503.80     11.75 o 
  -2   3   5      859.16      810.14     16.13 o 
  -1   3   5        7.52        2.27      0.71 o 
   0   3   5      859.83      911.61     26.08 o 
   1   3   5      376.28      351.59      6.10 o 
   2   3   5        6.86        3.21      0.57 o 
   3   3   5       53.43       58.57      1.93 o 
   4   3   5      163.00      173.01      3.89 o 
   5   3   5      255.38      246.79      7.55 o 
   6   3   5        0.09        0.93      0.71 o 
   7   3   5       15.92        9.73      1.91 o 
   8   3   5       40.38       35.08      3.22 o 
  -8   4   5        0.11        2.46      1.71 o 
  -7   4   5       14.83       14.20      2.58 o 
  -6   4   5       85.58      108.14      5.40 o 
  -5   4   5       11.82       10.91      1.96 o 
  -4   4   5        9.03       11.08      1.80 o 
  -3   4   5      291.93      276.75      7.86 o 
  -2   4   5        8.46        9.09      1.27 o 
  -1   4   5      793.68      732.37     14.91 o 
   0   4   5      251.60      245.14      3.35 o 
   1   4   5      102.06       61.32      1.34 o 
   2   4   5       25.72       20.64      0.87 o 
   3   4   5        7.96        3.87      0.77 o 
   4   4   5      760.53      741.93     11.02 o 
   5   4   5       18.18       17.33      1.37 o 
   6   4   5       13.97       14.42      2.13 o 
   7   4   5       10.24        7.87      1.84 o 
   8   4   5       36.10       42.74      3.47 o 
   9   4   5        2.76        7.35      2.18 o 
  -7   5   5       16.12       14.55      2.67 o 
  -6   5   5        0.28        4.69      1.66 o 
  -5   5   5       16.00       18.10      2.38 o 
  -4   5   5        0.27        0.35      1.02 o 
  -3   5   5      168.30      176.25      6.09 o 
  -2   5   5      177.07      177.01      5.62 o 
  -1   5   5        0.86        0.67      0.71 o 
   0   5   5       36.32       39.44      2.15 o 
   1   5   5      412.47      377.48      4.86 o 
   2   5   5      376.49      399.83      5.13 o 
   3   5   5       52.47       39.47      1.58 o 
   4   5   5       58.07       49.07      3.09 o 
   5   5   5      196.78      207.17      7.02 o 
   6   5   5        0.04        0.16      1.00 o 
   7   5   5       13.03       12.53      2.24 o 
   8   5   5       88.67       91.01      5.22 o 
   9   5   5        1.18        1.13      1.53 o 
  -6   6   5        4.25        2.82      1.58 o 
  -5   6   5        4.35        8.31      1.91 o 
  -4   6   5       96.34      100.26      4.93 o 
  -3   6   5      231.03      242.61      5.69 o 
  -2   6   5      144.98      137.26      5.06 o 
  -1   6   5       69.13       51.43      2.89 o 
   0   6   5       50.14       56.73      1.96 o 
   1   6   5      161.16      158.15      3.50 o 
   2   6   5       55.64       71.71      3.79 o 
   3   6   5       43.73       47.42      1.94 o 
   4   6   5        2.37        2.24      0.75 o 
   5   6   5       48.95       53.49      3.62 o 
   6   6   5        4.80        3.95      1.44 o 
   7   6   5        0.05       -1.13      0.95 o 
   8   6   5       32.85       28.95      3.36 o 
   9   6   5       40.38       42.56      4.11 o 
  -5   7   5        0.00       -0.42      1.20 o 
  -4   7   5        0.63        1.93      1.35 o 
  -3   7   5       10.78       13.00      1.89 o 
  -2   7   5        2.79        6.35      1.44 o 
  -1   7   5      431.31      451.83     11.31 o 
   0   7   5       58.56       57.73      2.20 o 
   1   7   5        0.13        0.03      0.55 o 
   2   7   5        9.76        7.70      1.01 o 
   3   7   5       19.55       18.76      1.44 o 
   4   7   5      142.03      139.91      5.20 o 
   5   7   5      100.22       92.79      4.93 o 
   6   7   5        0.38        2.04      1.40 o 
   7   7   5        3.83        2.56      1.55 o 
   8   7   5        1.85        2.75      1.53 o 
  -4   8   5        4.19        0.75      1.38 o 
  -3   8   5       15.99       11.60      1.96 o 
  -2   8   5        0.07       -0.55      0.84 o 
  -1   8   5        0.48        1.99      0.77 o 
   0   8   5        0.96        0.98      0.66 o 
   1   8   5      582.40      595.56     12.14 o 
   2   8   5      179.90      181.56      5.19 o 
   3   8   5       64.93       69.93      2.96 o 
   4   8   5       45.76       46.14      2.31 o 
   5   8   5        1.87        0.95      0.88 o 
   6   8   5       46.40       45.49      3.98 o 
   7   8   5        0.14        0.71      1.29 o 
   8   8   5       30.45       29.44      3.64 o 
  -2   9   5        5.12        4.64      1.53 o 
  -1   9   5       25.83       23.48      2.55 o 
   0   9   5        6.31        8.26      1.75 o 
   1   9   5        0.02        0.87      1.00 o 
   2   9   5       20.87       23.08      2.69 o 
   3   9   5        4.94        5.48      1.57 o 
   4   9   5       83.75       87.36      6.20 o 
   5   9   5       21.50       23.87      2.66 o 
   6   9   5       35.76       44.41      6.48 o 
   7   9   5        3.50        0.24      1.56 o 
  -1  10   5        8.75       10.88      2.20 o 
   0  10   5       61.70       60.36      4.00 o 
   1  10   5        6.37        8.24      1.91 o 
   2  10   5       11.90       16.95      2.55 o 
   3  10   5        0.95       -0.53      1.09 o 
   4  10   5       68.40       75.75      4.95 o 
   5  10   5        7.33        6.18      2.04 o 
   6  10   5       12.70       11.22      2.58 o 
   1  11   5        0.13       -1.22      1.22 o 
   2  11   5        3.17        1.51      1.42 o 
   3  11   5        7.44        5.78      2.09 o 
   4  11   5        1.54        2.84      1.69 o 
  -5  -8   6       23.49       20.02      3.22 o 
  -4  -8   6       17.15       18.21      2.98 o 
  -3  -8   6        1.54       -1.75      1.16 o 
  -2  -8   6        0.18        0.25      1.31 o 
  -1  -8   6       24.37       28.59      3.51 o 
   0  -8   6        7.62        3.16      1.71 o 
   1  -8   6        1.71        3.26      1.73 o 
   2  -8   6        3.79        1.78      1.45 o 
  -6  -7   6        1.28        1.62      1.62 o 
  -5  -7   6       10.12       11.42      2.49 o 
  -4  -7   6       62.96       71.33      4.69 o 
  -3  -7   6       29.29       29.01      3.29 o 
  -2  -7   6       57.81       56.07      4.09 o 
  -1  -7   6      206.35      208.55      8.13 o 
   0  -7   6      192.81      184.07      7.60 o 
   1  -7   6       22.69       21.48      2.93 o 
   2  -7   6        0.01       -0.53      1.18 o 
   3  -7   6       16.64       15.91      2.89 o 
  -7  -6   6       18.92       24.57      2.39 o 
  -6  -6   6       31.45       35.24      5.97 o 
  -5  -6   6      117.13      122.31      4.14 o 
  -4  -6   6       41.23       36.56      3.35 o 
  -3  -6   6      117.13      118.78      5.57 o 
  -2  -6   6        7.78       12.04      2.27 o 
  -1  -6   6      154.03      159.19      6.55 o 
   0  -6   6       63.17       57.93      3.93 o 
   1  -6   6      106.85       95.07      3.50 o 
   2  -6   6        4.88        2.31      1.03 o 
   3  -6   6        9.00        8.38      2.26 o 
   4  -6   6        3.12        1.02      1.62 o 
   5  -6   6        0.02        0.02      1.82 o 
  -8  -5   6       58.16       67.56      5.15 o 
  -7  -5   6        6.91        8.04      1.56 o 
  -6  -5   6        0.11       -1.18      0.79 o 
  -5  -5   6       70.93       80.39      5.08 o 
  -4  -5   6       78.46       76.37      3.00 o 
  -3  -5   6      226.17      223.94      7.55 o 
  -2  -5   6      189.50      190.89      6.93 o 
  -1  -5   6     1138.33     1171.39     16.95 o 
   0  -5   6       48.63       52.23      3.06 o 
   1  -5   6        3.79        4.51      1.08 o 
   2  -5   6        5.65        9.97      2.02 o 
   3  -5   6       46.22       45.76      3.71 o 
   4  -5   6        0.00        0.75      1.49 o 
   5  -5   6       13.28       10.69      2.84 o 
   6  -5   6        2.48        3.51      2.16 o 
  -8  -4   6       32.18       35.72      4.02 o 
  -7  -4   6       24.17       21.01      3.06 o 
  -6  -4   6        4.42        3.96      1.19 o 
  -5  -4   6      243.53      224.59      5.46 o 
  -4  -4   6        0.00       -0.41      0.66 o 
  -3  -4   6      557.24      553.82      7.35 o 
  -2  -4   6       43.90       43.03      1.57 o 
  -1  -4   6      116.10      120.76      3.39 o 
   0  -4   6      200.97      204.22      4.73 o 
   1  -4   6      192.52      167.69      4.36 o 
   2  -4   6      180.83      185.18      6.89 o 
   3  -4   6       10.71        7.13      1.87 o 
   4  -4   6        0.17        1.04      1.31 o 
   5  -4   6        0.53        1.24      1.62 o 
   6  -4   6       49.11       49.98      4.84 o 
  -8  -3   6        4.61        4.24      1.89 o 
  -7  -3   6       24.75       25.75      3.20 o 
  -6  -3   6       86.13       80.35      4.69 o 
  -5  -3   6       27.89       24.24      1.79 o 
  -4  -3   6        9.15        9.91      0.92 o 
  -3  -3   6       51.20       45.46      1.59 o 
  -2  -3   6      713.64      721.98      8.76 o 
  -1  -3   6      366.98      363.12      5.08 o 
   0  -3   6       20.44       19.44      1.96 o 
   1  -3   6       28.86       22.68      2.27 o 
   2  -3   6       26.68       29.61      2.75 o 
   3  -3   6       90.29       84.86      4.58 o 
   4  -3   6      230.16      233.07      8.57 o 
   5  -3   6       61.84       60.80      4.58 o 
   6  -3   6      124.93      136.02      7.13 o 
   7  -3   6       68.06       73.75      5.66 o 
  -9  -2   6        8.33        6.62      2.18 o 
  -8  -2   6        2.13        0.82      1.45 o 
  -7  -2   6      128.84      129.98      6.27 o 
  -6  -2   6       98.27       95.26      5.06 o 
  -5  -2   6      553.88      542.03     10.42 o 
  -4  -2   6      189.21      195.55      3.56 o 
  -3  -2   6      261.82      254.04      4.03 o 
  -2  -2   6       13.08        6.28      0.67 o 
  -1  -2   6      100.11      105.49      2.71 o 
   0  -2   6      301.60      300.72      4.20 o 
   1  -2   6      272.73      263.20      7.71 o 
   2  -2   6        0.32        0.65      0.87 o 
   3  -2   6       35.25       38.47      3.06 o 
   4  -2   6        0.04       -0.69      0.89 o 
   5  -2   6      107.35      106.79      5.66 o 
   6  -2   6       38.18       36.43      3.91 o 
   7  -2   6       28.36       28.30      3.76 o 
   8  -2   6       23.21       21.35      3.67 o 
  -9  -1   6       21.87       26.68      3.67 o 
  -8  -1   6       21.85       12.89      2.58 o 
  -7  -1   6      128.09      143.00      6.53 o 
  -6  -1   6        1.67        2.71      1.42 o 
  -5  -1   6      147.11      146.33      5.80 o 
  -4  -1   6       69.64       67.43      1.90 o 
  -3  -1   6      342.50      357.53      6.06 o 
  -2  -1   6      900.71      939.32     10.59 o 
  -1  -1   6       31.21       33.84      1.14 o 
   0  -1   6      257.92      220.76      3.30 o 
   1  -1   6       56.94       70.06      1.86 o 
   2  -1   6      476.47      461.75     11.55 o 
   3  -1   6      130.30      117.01      5.02 o 
   4  -1   6      147.79      138.84      5.95 o 
   5  -1   6       63.81       67.56      4.31 o 
   6  -1   6      110.97      120.23      6.24 o 
   7  -1   6       13.97       14.68      2.86 o 
   8  -1   6        3.73        3.15      1.87 o 
  -9   0   6       15.33       13.08      2.80 o 
  -8   0   6       40.53       36.08      3.75 o 
  -7   0   6       23.85       16.33      2.60 o 
  -6   0   6       12.39       11.71      2.15 o 
  -4   0   6       76.89       72.00      3.67 o 
  -3   0   6        0.32        0.29      0.43 o 
  -2   0   6      450.39      493.20      6.11 o 
  -1   0   6      648.47      670.45      7.71 o 
   0   0   6     3471.53     3724.54     58.60 o 
   1   0   6      679.89      845.51     11.59 o 
   2   0   6      436.78      461.40      9.02 o 
   3   0   6        2.88        4.88      0.97 o 
   4   0   6        0.20        2.38      1.22 o 
   5   0   6       10.39       11.00      2.02 o 
   6   0   6      242.97      240.27      8.78 o 
   7   0   6       19.16       24.12      3.22 o 
   8   0   6        0.21       -1.80      1.20 o 
  -9   1   6       10.30        9.73      2.60 o 
  -8   1   6        3.54        3.55      1.73 o 
  -7   1   6      105.51       99.03      5.37 o 
  -6   1   6      102.25      101.65      5.06 o 
  -5   1   6      159.19      158.77      6.13 o 
  -4   1   6      261.88      250.31      7.53 o 
  -3   1   6       19.43       14.50      1.16 o 
  -2   1   6      235.20      217.55      4.38 o 
  -1   1   6       14.52       22.20      0.84 o 
   0   1   6      232.01      236.55      3.17 o 
   1   1   6        0.02        0.96      0.55 o 
   2   1   6       98.05      115.01      2.68 o 
   3   1   6        9.13        6.27      0.75 o 
   4   1   6      160.67      162.05      3.69 o 
   5   1   6       77.55       75.59      2.60 o 
   6   1   6       43.35       46.94      3.62 o 
   7   1   6       77.27       83.77      5.07 o 
   8   1   6       47.61       45.21      4.15 o 
   9   1   6        8.11        8.22      2.56 o 
  -8   2   6        0.18        1.62      1.49 o 
  -7   2   6       28.35       28.59      3.16 o 
  -6   2   6        6.52       12.71      2.24 o 
  -5   2   6      159.92      151.75      5.97 o 
  -4   2   6       47.93       55.38      3.26 o 
  -3   2   6      193.40      197.47      6.24 o 
  -2   2   6      934.49      879.97     12.55 o 
  -1   2   6      542.37      602.72      8.91 o 
   0   2   6     1495.03     1548.36     37.95 o 
   1   2   6       52.44       58.46      1.81 o 
   2   2   6      437.07      401.37      6.67 o 
   3   2   6        0.07        1.48      0.53 o 
   4   2   6        4.90        6.54      1.80 o 
   5   2   6      265.48      251.20      5.30 o 
   6   2   6       52.81       52.92      2.39 o 
   7   2   6        0.76        3.00      1.47 o 
   8   2   6       31.21       30.83      3.44 o 
   9   2   6        0.08        0.64      1.55 o 
  -8   3   6       16.73       19.44      3.11 o 
  -7   3   6       10.44       12.08      2.42 o 
  -6   3   6       70.27       71.60      4.42 o 
  -5   3   6       25.69       22.06      2.51 o 
  -4   3   6       68.92       75.64      3.96 o 
  -2   3   6      231.76      226.36      4.55 o 
  -1   3   6        0.06        0.19      0.40 o 
   0   3   6     1145.03     1156.78     15.53 o 
   1   3   6       11.44       13.05      1.12 o 
   2   3   6       58.48       36.51      2.24 o 
   3   3   6      375.10      376.59      6.43 o 
   4   3   6       77.54       91.55      2.77 o 
   5   3   6      141.22      132.99      3.64 o 
   6   3   6       96.22       96.31      3.96 o 
   7   3   6      234.67      230.08      5.59 o 
  -8   4   6        1.95        2.36      1.84 o 
  -7   4   6        0.06       -1.24      1.20 o 
  -6   4   6       10.50       13.22      2.38 o 
  -5   4   6       20.81       23.66      2.67 o 
  -4   4   6      262.52      276.88      8.53 o 
  -3   4   6        0.35       -0.15      0.73 o 
  -2   4   6      473.76      477.52     10.98 o 
  -1   4   6      377.07      415.42      6.89 o 
   0   4   6       99.19      109.13      1.82 o 
   1   4   6       44.27       27.30      1.35 o 
   2   4   6      585.98      588.28      9.84 o 
   3   4   6      343.84      346.12      6.10 o 
   4   4   6       87.49       80.80      2.61 o 
   5   4   6      202.74      200.28      4.63 o 
   6   4   6        9.00        8.43      1.64 o 
   7   4   6       91.46       89.50      4.75 o 
   8   4   6       10.85        8.13      2.13 o 
   9   4   6       74.16       90.23      5.42 o 
  -7   5   6        0.71        0.69      1.53 o 
  -6   5   6       12.93        8.38      2.16 o 
  -5   5   6       18.38       21.44      2.66 o 
  -4   5   6       67.24       81.86      4.36 o 
  -3   5   6        3.18        8.29      1.73 o 
  -2   5   6       35.36       37.56      2.51 o 
  -1   5   6      209.03      206.69      6.26 o 
   0   5   6      243.13      219.95      4.41 o 
   1   5   6       36.52       32.75      1.08 o 
   2   5   6      185.80      217.10      3.32 o 
   3   5   6      230.40      239.51      4.74 o 
   4   5   6       53.50       57.01      4.27 o 
   5   5   6       24.40       29.10      2.78 o 
   6   5   6       33.53       21.41      2.56 o 
   7   5   6       41.30       38.45      3.40 o 
   8   5   6        2.28        0.16      1.29 o 
   9   5   6        1.79       -0.35      1.49 o 
  -7   6   6        4.35        6.02      2.22 o 
  -6   6   6       30.06       25.44      3.20 o 
  -5   6   6        0.61        0.15      1.29 o 
  -4   6   6       93.97       98.06      5.00 o 
  -3   6   6       72.30       77.20      3.00 o 
  -2   6   6       10.05       12.29      1.76 o 
  -1   6   6        0.76        0.60      0.80 o 
   0   6   6       85.38       89.83      4.00 o 
   1   6   6       32.54       24.21      1.39 o 
   2   6   6       47.51       49.77      2.95 o 
   3   6   6      455.52      437.87      7.33 o 
   4   6   6      108.25       95.30      4.60 o 
   5   6   6        0.67        0.00      0.98 o 
   6   6   6       34.41       29.77      3.07 o 
   7   6   6       63.76       65.47      4.40 o 
   8   6   6       13.23       14.00      2.58 o 
  -6   7   6       17.92       16.42      2.93 o 
  -5   7   6       18.46       13.15      2.51 o 
  -4   7   6        6.32        6.80      1.91 o 
  -3   7   6       56.65       56.65      3.51 o 
  -2   7   6       38.15       41.90      2.96 o 
  -1   7   6       43.03       43.59      2.96 o 
   0   7   6       28.34       34.41      2.71 o 
   1   7   6      293.23      321.04      9.13 o 
   2   7   6       10.80       10.35      1.84 o 
   3   7   6       83.53       86.48      4.47 o 
   4   7   6       25.27       30.14      2.89 o 
   5   7   6        3.39        3.26      1.42 o 
   6   7   6       22.87       19.51      2.76 o 
   7   7   6       63.65       72.18      4.75 o 
   8   7   6        5.62        4.40      1.91 o 
  -4   8   6       26.61       32.01      3.33 o 
  -3   8   6       94.94       81.53      4.35 o 
  -2   8   6       17.06       12.06      1.96 o 
  -1   8   6        1.00        1.38      1.07 o 
   0   8   6      155.39      154.17      6.00 o 
   1   8   6        8.18        3.89      1.40 o 
   2   8   6        9.61       11.09      2.09 o 
   3   8   6      108.20       99.25      5.00 o 
   4   8   6       54.62       51.00      3.73 o 
   5   8   6        3.40        1.53      1.36 o 
   6   8   6       21.51       23.50      3.09 o 
   7   8   6       11.64       15.70      2.82 o 
   8   8   6       23.36       24.21      3.53 o 
  -3   9   6        1.12        2.15      1.38 o 
  -2   9   6        9.21       10.77      2.07 o 
  -1   9   6       42.19       46.89      3.44 o 
   0   9   6        0.01       -1.20      0.87 o 
   1   9   6       79.92       83.88      4.56 o 
   2   9   6       11.87        8.84      2.02 o 
   3   9   6       31.19       38.12      3.55 o 
   4   9   6       23.45       23.77      3.02 o 
   5   9   6       12.33       13.11      2.62 o 
   6   9   6       18.64       24.66      3.33 o 
   7   9   6        7.52        4.16      2.02 o 
  -1  10   6        9.32        5.64      1.84 o 
   0  10   6       21.82       30.26      3.02 o 
   1  10   6       15.20       19.53      2.73 o 
   2  10   6        1.57        1.80      1.45 o 
   3  10   6      145.22      157.44      7.02 o 
   4  10   6        4.17        8.49      2.16 o 
   5  10   6        9.44        9.75      2.42 o 
   6  10   6        0.05        0.69      1.55 o 
   0  11   6        0.72        0.51      1.31 o 
   1  11   6        0.18        0.42      1.40 o 
   2  11   6        1.84        1.60      1.49 o 
   3  11   6        7.23        9.18      2.42 o 
   4  11   6       12.07       15.75      2.95 o 
  -3  -8   7        0.41        0.58      1.64 o 
  -2  -8   7        1.68        2.31      1.67 o 
  -1  -8   7        0.61        2.22      1.67 o 
   0  -8   7        0.65        4.51      1.84 o 
  -5  -7   7       27.17       23.48      3.31 o 
  -4  -7   7        1.24        0.69      1.55 o 
  -3  -7   7       43.51       38.25      3.75 o 
  -2  -7   7       46.54       33.08      3.53 o 
  -1  -7   7        5.85        3.46      1.69 o 
   0  -7   7      165.37      163.23      7.26 o 
   1  -7   7        7.95        7.42      2.11 o 
   2  -7   7       11.59        8.38      2.22 o 
   3  -7   7        0.00        0.12      1.11 o 
  -6  -6   7       37.33       36.06      3.71 o 
  -5  -6   7       43.71       41.78      3.82 o 
  -4  -6   7       94.07       98.74      5.33 o 
  -3  -6   7       46.96       49.00      3.80 o 
  -2  -6   7       24.54       21.61      2.73 o 
  -1  -6   7        0.14        1.31      1.15 o 
   0  -6   7       25.74       17.99      2.60 o 
   1  -6   7       10.12       14.64      1.75 o 
   2  -6   7        5.81        2.63      1.16 o 
   3  -6   7       54.14       56.80      4.49 o 
   4  -6   7        2.50        1.04      1.84 o 
  -7  -5   7        0.01        0.50      1.06 o 
  -6  -5   7        3.28        3.81      1.26 o 
  -5  -5   7        0.26       -0.24      0.90 o 
  -4  -5   7        0.03        0.02      1.04 o 
  -3  -5   7        4.96        5.44      1.75 o 
  -2  -5   7      828.75      830.45     18.79 o 
  -1  -5   7      417.21      421.75      8.51 o 
   0  -5   7       23.42       20.71      2.28 o 
   1  -5   7       31.74       26.13      1.95 o 
   2  -5   7       73.18       71.46      4.49 o 
   3  -5   7       36.28       41.21      3.76 o 
   4  -5   7        3.86        1.73      1.67 o 
   5  -5   7        7.97        7.24      2.55 o 
  -8  -4   7       22.52       28.12      3.84 o 
  -7  -4   7        0.02        0.02      1.29 o 
  -6  -4   7      199.56      204.54      5.54 o 
  -5  -4   7        0.09       -0.52      0.72 o 
  -4  -4   7        2.51        2.12      0.93 o 
  -3  -4   7      159.83      149.30      4.01 o 
  -2  -4   7       16.24       16.39      1.45 o 
  -1  -4   7       12.01       11.10      1.29 o 
   0  -4   7      234.19      230.88      5.30 o 
   1  -4   7        5.41        6.49      1.16 o 
   2  -4   7        0.67        3.18      1.55 o 
   3  -4   7        3.15        4.69      1.67 o 
   4  -4   7        1.69       -0.36      1.27 o 
   5  -4   7        9.31        7.69      2.31 o 
   6  -4   7       21.68       18.21      3.46 o 
  -8  -3   7       11.06       11.35      2.58 o 
  -7  -3   7       20.60       13.91      2.71 o 
  -6  -3   7       53.17       71.69      4.56 o 
  -5  -3   7       60.77       65.20      2.80 o 
  -4  -3   7      393.47      388.72      5.88 o 
  -3  -3   7      898.39      900.50     10.85 o 
  -2  -3   7      803.40      832.55     15.93 o 
  -1  -3   7      186.82      201.98      5.96 o 
   0  -3   7        8.34        9.46      1.15 o 
   1  -3   7      598.69      586.90      9.89 o 
   2  -3   7        0.99        0.93      1.16 o 
   3  -3   7        3.37        3.80      1.51 o 
   4  -3   7        1.85        0.05      1.27 o 
   5  -3   7       14.52       14.82      2.91 o 
   6  -3   7        4.02        3.84      2.07 o 
   7  -3   7       18.50       23.62      3.86 o 
  -8  -2   7        2.21        0.18      1.44 o 
  -7  -2   7        0.19        1.11      1.33 o 
  -6  -2   7      173.04      171.34      7.13 o 
  -5  -2   7        4.53        1.85      0.84 o 
  -4  -2   7       56.31       49.06      1.76 o 
  -3  -2   7       49.82       57.98      1.81 o 
  -2  -2   7      177.53      187.62      3.35 o 
  -1  -2   7      647.86      687.69      8.36 o 
   0  -2   7       26.40       25.87      1.55 o 
   1  -2   7      197.47      175.50      6.26 o 
   2  -2   7        7.41        8.88      1.78 o 
   3  -2   7       76.40       78.08      4.38 o 
   4  -2   7       66.82       70.27      4.47 o 
   5  -2   7      233.05      221.57      8.71 o 
   6  -2   7      205.02      200.62      8.69 o 
   7  -2   7        0.00        0.91      1.62 o 
  -8  -1   7       15.25       13.39      2.73 o 
  -7  -1   7        7.97       10.66      2.26 o 
  -6  -1   7       10.95       14.24      2.44 o 
  -5  -1   7      151.75      150.42      6.09 o 
  -4  -1   7        3.22        2.66      0.72 o 
  -3  -1   7      547.58      583.28      7.47 o 
  -2  -1   7       10.46       12.04      0.86 o 
  -1  -1   7      112.59      135.90      4.13 o 
   0  -1   7       84.80       90.93      1.99 o 
   1  -1   7      127.76      133.51      5.18 o 
   2  -1   7      113.36      126.60      5.27 o 
   3  -1   7      170.44      160.95      6.38 o 
   4  -1   7       25.30       23.46      2.71 o 
   5  -1   7      111.71      121.12      6.06 o 
   6  -1   7      187.44      188.91      8.11 o 
   7  -1   7       93.46       94.92      5.93 o 
   8  -1   7        5.50        6.71      2.40 o 
  -8   0   7       32.87       27.97      3.49 o 
  -7   0   7        8.43        5.67      1.91 o 
  -6   0   7      150.19      166.97      6.84 o 
  -5   0   7      350.37      332.53      9.78 o 
  -4   0   7       25.07       20.26      1.52 o 
  -3   0   7      248.37      235.94      4.93 o 
  -2   0   7       61.76       64.57      2.61 o 
  -1   0   7      398.98      392.97      5.15 o 
   0   0   7        2.48        3.87      0.49 o 
   1   0   7       10.99        9.35      1.63 o 
   2   0   7       25.34       23.71      1.98 o 
   3   0   7        0.86        0.38      0.85 o 
   4   0   7      327.32      301.36      9.37 o 
   5   0   7      258.42      246.87      8.71 o 
   6   0   7        2.55        5.37      1.84 o 
   7   0   7        0.26        1.29      1.53 o 
   8   0   7        0.07       -0.07      1.58 o 
  -8   1   7       55.29       53.00      4.36 o 
  -7   1   7        4.43        3.11      1.64 o 
  -6   1   7        9.22        8.91      1.93 o 
  -5   1   7       44.74       43.81      3.26 o 
  -4   1   7       35.62       26.68      2.49 o 
  -3   1   7      279.01      301.48      6.54 o 
  -2   1   7       20.53       23.07      1.41 o 
  -1   1   7      668.35      585.53      6.90 o 
   0   1   7        0.83        1.24      0.31 o 
   1   1   7      969.34      963.93     13.33 o 
   2   1   7      192.86      179.44      3.71 o 
   3   1   7      238.37      244.51      4.74 o 
   4   1   7      144.73      142.47      6.35 o 
   5   1   7      248.00      267.07      8.84 o 
   6   1   7      205.56      198.75      7.80 o 
   7   1   7        7.45        7.82      2.04 o 
   8   1   7        1.34        1.22      1.56 o 
  -8   2   7       14.19       12.26      2.71 o 
  -7   2   7       89.89      109.25      5.84 o 
  -6   2   7        6.24        3.36      1.53 o 
  -5   2   7       71.02       71.66      4.13 o 
  -4   2   7        2.45        2.55      1.15 o 
  -3   2   7      466.18      468.49      8.06 o 
  -2   2   7       32.14       34.39      1.65 o 
  -1   2   7      759.79      760.84     11.09 o 
   0   2   7      393.88      447.93      9.88 o 
   1   2   7      264.04      297.15      6.43 o 
   2   2   7        6.39        6.64      0.82 o 
   3   2   7       17.89       15.03      1.15 o 
   4   2   7      101.34      109.62      3.10 o 
   5   2   7      190.74      195.92      4.61 o 
   6   2   7       17.39       15.73      2.40 o 
   7   2   7        2.61        3.84      1.67 o 
   8   2   7        7.97        6.42      2.13 o 
  -8   3   7       16.86       18.35      3.16 o 
  -7   3   7       34.55       38.76      3.82 o 
  -6   3   7        3.01        2.00      1.38 o 
  -5   3   7      413.36      417.10     11.66 o 
  -4   3   7        0.33       -0.58      0.76 o 
  -2   3   7       22.69       16.75      1.30 o 
  -1   3   7      123.63      133.86      3.29 o 
   0   3   7      802.98      862.26     12.30 o 
   1   3   7        4.17        6.26      0.80 o 
   2   3   7      449.74      429.70      7.12 o 
   3   3   7       30.07       36.35      1.70 o 
   4   3   7      183.76      185.48      4.29 o 
   5   3   7        5.28        7.07      1.27 o 
   6   3   7      302.68      308.99      6.54 o 
   7   3   7       40.74       43.96      3.56 o 
  -7   4   7       15.37       12.62      2.69 o 
  -6   4   7       76.64       94.23      5.35 o 
  -5   4   7       11.41       13.44      2.29 o 
  -4   4   7       34.47       31.52      2.91 o 
  -3   4   7      529.06      547.68     13.26 o 
  -2   4   7      207.85      200.69      6.26 o 
  -1   4   7      898.62      844.95     12.35 o 
   0   4   7        3.34        3.99      0.74 o 
   1   4   7      165.43      147.72      3.91 o 
   2   4   7      179.57      170.99      3.84 o 
   3   4   7       27.39       27.85      1.52 o 
   4   4   7      939.09      939.91     23.98 o 
   5   4   7        5.94        4.92      1.00 o 
   6   4   7       86.68      100.62      3.41 o 
   7   4   7       38.22       46.39      3.55 o 
   8   4   7       16.19       14.71      2.49 o 
  -7   5   7       26.56       28.90      3.62 o 
  -6   5   7      161.19      157.94      7.13 o 
  -5   5   7        0.57        1.42      1.31 o 
  -4   5   7        3.25        2.24      1.24 o 
  -3   5   7       76.59       72.18      4.02 o 
  -2   5   7      126.98      124.20      4.84 o 
  -1   5   7       65.38       57.82      2.91 o 
   0   5   7       25.34       33.62      1.64 o 
   1   5   7       11.39        7.79      2.04 o 
   2   5   7      105.94      101.34      2.88 o 
   3   5   7        0.01       -0.25      0.51 o 
   4   5   7      140.14      150.02      4.62 o 
   5   5   7      147.05      141.40      5.71 o 
   6   5   7      286.39      277.15      9.02 o 
   7   5   7       50.68       43.10      3.46 o 
   8   5   7      130.09      144.19      6.71 o 
  -6   6   7       21.34       30.57      3.55 o 
  -5   6   7       30.90       34.30      3.46 o 
  -4   6   7      252.05      256.64      8.82 o 
  -3   6   7       71.22       91.04      4.69 o 
  -2   6   7      280.96      261.80      7.97 o 
  -1   6   7       92.15       88.66      4.15 o 
   0   6   7      164.40      151.66      3.70 o 
   1   6   7       25.46       20.96      1.65 o 
   2   6   7       73.28       65.88      4.25 o 
   3   6   7       93.54       93.75      4.49 o 
   4   6   7      122.38      116.91      5.26 o 
   5   6   7       43.61       48.12      3.51 o 
   6   6   7       85.37       89.68      4.97 o 
   7   6   7        0.26       -0.15      1.16 o 
   8   6   7        9.98       11.40      2.55 o 
  -6   7   7        0.02       -1.24      1.55 o 
  -5   7   7        0.04        0.22      1.44 o 
  -4   7   7        7.13       10.89      2.26 o 
  -3   7   7        6.28        5.76      1.21 o 
  -2   7   7      147.92      150.70      5.97 o 
  -1   7   7      125.41      119.29      5.13 o 
   0   7   7      112.01      120.05      5.11 o 
   1   7   7        0.02        0.04      0.84 o 
   2   7   7      177.55      161.99      6.22 o 
   3   7   7        7.91        9.44      1.87 o 
   4   7   7       68.81       65.87      4.09 o 
   5   7   7      120.67      110.14      5.46 o 
   6   7   7       33.52       26.39      3.06 o 
   7   7   7       90.64       97.08      5.62 o 
   8   7   7        0.12        1.16      1.69 o 
  -5   8   7        0.21        0.67      1.51 o 
  -4   8   7        0.58        1.25      1.38 o 
  -3   8   7        4.83        1.29      1.20 o 
  -2   8   7        0.03       -0.96      0.84 o 
  -1   8   7       14.71       14.66      2.16 o 
   0   8   7       31.48       28.64      2.75 o 
   1   8   7       21.10       21.30      2.53 o 
   2   8   7      104.35      103.67      5.13 o 
   3   8   7       68.62       65.85      4.16 o 
   4   8   7        5.93        6.33      1.75 o 
   5   8   7        6.40        5.69      1.82 o 
   6   8   7       34.15       38.32      3.78 o 
   7   8   7       27.53       36.26      3.80 o 
  -4   9   7        1.06        0.73      1.51 o 
  -3   9   7        1.54        0.58      0.92 o 
  -2   9   7        6.12        8.68      2.02 o 
  -1   9   7        0.05       -0.78      0.91 o 
   0   9   7       15.78       16.30      2.38 o 
   1   9   7       51.85       50.23      3.64 o 
   2   9   7        5.30        4.18      1.55 o 
   3   9   7        2.75        3.53      1.53 o 
   4   9   7        0.71       -0.36      1.05 o 
   5   9   7       23.42       22.26      3.18 o 
   6   9   7        5.54        7.77      2.16 o 
  -2  10   7        0.59        0.11      1.22 o 
  -1  10   7        3.24        3.62      1.71 o 
   0  10   7        1.81        0.33      1.05 o 
   1  10   7        9.17        4.97      1.69 o 
   2  10   7       17.31       16.46      2.66 o 
   3  10   7        0.76        1.09      1.24 o 
   4  10   7        2.62        3.84      1.67 o 
   5  10   7       70.22       84.30      5.40 o 
   0  11   7        0.94       -0.62      1.40 o 
   1  11   7        0.91        2.15      1.53 o 
   2  11   7       17.93       25.28      3.33 o 
   3  11   7        0.03       -1.66      1.16 o 
  -4  -7   8        1.69        1.42      1.67 o 
  -3  -7   8       61.33       68.60      4.86 o 
  -2  -7   8        1.43        3.07      1.69 o 
  -1  -7   8        3.28        3.82      1.80 o 
   0  -7   8        0.08        0.04      1.22 o 
   1  -7   8       36.76       34.19      3.73 o 
  -5  -6   8       62.18       77.48      5.02 o 
  -4  -6   8       94.06       89.28      5.29 o 
  -3  -6   8        0.01       -0.65      1.05 o 
  -2  -6   8        8.33        6.93      1.95 o 
  -1  -6   8        0.45       -1.61      1.07 o 
   0  -6   8        0.44       -0.09      1.15 o 
   1  -6   8        2.82       -0.84      0.93 o 
   2  -6   8        1.20        1.47      1.09 o 
   3  -6   8       12.28       10.11      1.79 o 
  -6  -5   8        5.02        3.66      1.28 o 
  -5  -5   8        4.24        2.67      1.69 o 
  -4  -5   8       17.48       17.71      2.62 o 
  -3  -5   8       32.06       30.35      3.07 o 
  -2  -5   8       26.59       22.30      2.66 o 
  -1  -5   8       80.02       89.44      4.86 o 
   0  -5   8       17.74       14.11      1.63 o 
   1  -5   8       15.71       17.32      1.80 o 
   2  -5   8       45.70       41.09      3.12 o 
   3  -5   8        7.96        5.64      2.06 o 
   4  -5   8        1.57        1.69      1.86 o 
  -7  -4   8       29.44       25.24      3.47 o 
  -6  -4   8       41.24       50.12      2.87 o 
  -5  -4   8       77.16       89.45      3.48 o 
  -4  -4   8        3.55        4.35      1.60 o 
  -3  -4   8       69.39       70.15      4.06 o 
  -2  -4   8        8.99       12.99      1.44 o 
  -1  -4   8        0.36        0.56      0.76 o 
   0  -4   8       46.72       43.97      2.30 o 
   1  -4   8       24.10       19.82      1.77 o 
   2  -4   8      170.25      161.14      6.98 o 
   3  -4   8       24.64       29.46      3.44 o 
   4  -4   8       19.16       18.10      2.98 o 
   5  -4   8        3.32        0.75      1.66 o 
  -7  -3   8       10.64       10.46      2.49 o 
  -6  -3   8        5.07        5.84      1.86 o 
  -5  -3   8       31.22       32.67      2.16 o 
  -4  -3   8      201.97      209.29      6.83 o 
  -3  -3   8      329.00      335.73      5.34 o 
  -2  -3   8      376.45      369.83      6.96 o 
  -1  -3   8      252.01      258.96      5.58 o 
   0  -3   8        7.90        6.66      1.12 o 
   1  -3   8        1.51        1.54      0.82 o 
   2  -3   8       66.87       74.02      4.46 o 
   3  -3   8        0.00        0.82      1.33 o 
   4  -3   8       32.02       29.08      3.42 o 
   5  -3   8        2.60        2.26      1.84 o 
   6  -3   8        0.25       -1.42      1.44 o 
  -8  -2   8        2.19        0.67      1.66 o 
  -7  -2   8       26.64       28.88      3.47 o 
  -6  -2   8      115.16      131.47      6.27 o 
  -5  -2   8        0.22       -0.31      0.71 o 
  -4  -2   8      272.30      266.85      4.62 o 
  -3  -2   8       36.75       41.26      1.66 o 
  -2  -2   8      146.49      150.35      3.05 o 
  -1  -2   8       24.07       22.04      1.51 o 
   0  -2   8      323.25      329.55      6.37 o 
   1  -2   8       49.26       50.43      3.39 o 
   2  -2   8       63.83       56.09      3.75 o 
   3  -2   8       10.11       10.84      2.22 o 
   4  -2   8        3.79       -0.89      1.13 o 
   5  -2   8        1.58        0.89      1.51 o 
   6  -2   8       84.59       72.24      5.27 o 
   7  -2   8        9.72       12.13      2.89 o 
  -8  -1   8        6.52        4.93      2.06 o 
  -7  -1   8       21.34       22.68      3.09 o 
  -6  -1   8       11.05        7.69      1.93 o 
  -5  -1   8       10.21        6.86      1.76 o 
  -4  -1   8     1050.19     1007.03     12.00 o 
  -3  -1   8      700.88      731.65      9.11 o 
  -2  -1   8      890.63      932.90     11.28 o 
  -1  -1   8      186.94      196.97      4.83 o 
   0  -1   8      474.45      490.12      6.40 o 
   1  -1   8      223.79      230.53      4.94 o 
   2  -1   8       61.96       53.14      3.55 o 
   3  -1   8       68.99       67.42      4.24 o 
   4  -1   8       19.16       16.75      2.69 o 
   5  -1   8       24.61       19.88      2.91 o 
   6  -1   8       13.12       11.62      2.60 o 
   7  -1   8        3.29        0.62      1.69 o 
  -8   0   8       24.47       28.14      3.60 o 
  -7   0   8       41.56       42.12      4.00 o 
  -6   0   8        3.92        3.82      1.47 o 
  -5   0   8       15.21       13.79      2.26 o 
  -4   0   8        3.45        2.80      0.91 o 
  -3   0   8       41.38       43.50      2.09 o 
  -2   0   8      442.78      438.52      7.58 o 
  -1   0   8      465.66      443.53      6.39 o 
   0   0   8      567.94      571.51     12.66 o 
   1   0   8       26.30       21.15      0.84 o 
   2   0   8       41.46       35.76      2.84 o 
   3   0   8       45.61       49.52      3.49 o 
   4   0   8      382.09      376.25     11.33 o 
   5   0   8      891.10      874.32     20.86 o 
   6   0   8       20.58       17.91      2.89 o 
   7   0   8        0.05       -0.38      1.38 o 
   8   0   8        4.29        2.38      1.75 o 
  -8   1   8       16.49       13.99      2.87 o 
  -7   1   8        0.74       -1.64      1.11 o 
  -6   1   8       85.04       81.33      4.80 o 
  -5   1   8      193.99      190.29      7.20 o 
  -4   1   8      427.77      427.26      7.90 o 
  -3   1   8       14.26       19.26      1.50 o 
  -2   1   8       14.93       20.96      1.45 o 
  -1   1   8      281.62      271.96      5.30 o 
   0   1   8        0.33        1.40      0.55 o 
   1   1   8      208.06      195.94      6.77 o 
   2   1   8      108.80      121.21      3.05 o 
   3   1   8        0.15        2.09      1.15 o 
   4   1   8      210.35      201.98      7.47 o 
   5   1   8       92.69       98.99      5.37 o 
   6   1   8       50.42       47.49      3.95 o 
   7   1   8       33.43       34.59      3.69 o 
   8   1   8        0.02        3.35      1.89 o 
  -8   2   8       16.03       15.20      3.07 o 
  -7   2   8        0.47        0.11      1.44 o 
  -6   2   8      124.21      124.53      6.11 o 
  -5   2   8        0.67       -0.36      1.00 o 
  -4   2   8      131.78      135.15      5.66 o 
  -3   2   8      152.89      162.77      8.56 o 
  -2   2   8       22.55       19.96      1.46 o 
  -1   2   8      513.41      474.12      6.37 o 
   0   2   8       26.47       37.97      1.69 o 
   1   2   8        3.86        3.12      0.68 o 
   2   2   8       25.14       21.34      1.33 o 
   3   2   8     1386.60     1351.73     18.58 o 
   4   2   8     1384.32     1350.98     28.49 o 
   5   2   8       52.05       51.54      3.71 o 
   6   2   8       16.41       15.60      2.62 o 
   7   2   8        6.99        8.49      2.24 o 
   8   2   8        0.17        0.20      1.53 o 
  -7   3   8        0.04       -0.60      1.47 o 
  -6   3   8       39.36       43.59      3.95 o 
  -5   3   8       23.34       31.35      3.13 o 
  -4   3   8       64.96       70.80      4.07 o 
  -3   3   8        7.61        6.57      1.60 o 
  -2   3   8      249.41      241.67      7.10 o 
  -1   3   8        1.15        1.47      0.58 o 
   0   3   8      199.23      197.22      4.57 o 
   1   3   8      833.23      811.42     11.90 o 
   2   3   8       37.71       37.70      1.74 o 
   3   3   8      206.67      182.88      4.23 o 
   4   3   8        9.42       10.06      1.20 o 
   5   3   8      447.89      460.91      8.35 o 
   6   3   8       95.39       90.12      5.02 o 
   7   3   8       22.79       21.48      2.93 o 
   8   3   8       26.98       25.53      3.40 o 
  -7   4   8       10.35       12.73      2.87 o 
  -6   4   8        0.47       -0.13      1.22 o 
  -5   4   8        2.91        3.15      1.45 o 
  -4   4   8      102.02      100.66      5.06 o 
  -3   4   8       75.89       78.95      4.15 o 
  -2   4   8        3.20        2.75      0.78 o 
  -1   4   8       42.23       42.57      1.92 o 
   0   4   8      173.05      158.41      3.79 o 
   1   4   8       16.19       11.51      1.14 o 
   2   4   8      160.03      148.46      3.66 o 
   3   4   8       93.03       95.26      2.96 o 
   4   4   8       91.51       89.60      3.16 o 
   5   4   8      116.04      117.07      3.61 o 
   6   4   8      159.78      149.30      4.33 o 
   7   4   8        0.01        0.35      1.31 o 
  -7   5   8        0.18        1.64      1.76 o 
  -6   5   8       24.07       29.61      3.49 o 
  -5   5   8        3.35        2.67      1.45 o 
  -4   5   8       18.83       23.10      2.82 o 
  -3   5   8      133.39      128.13      5.60 o 
  -2   5   8       28.94       26.50      2.38 o 
  -1   5   8      390.41      396.32      7.22 o 
   0   5   8      107.35      103.29      3.05 o 
   1   5   8      281.67      240.50      4.99 o 
   2   5   8        2.94        3.23      0.77 o 
   3   5   8       53.51       55.97      2.30 o 
   4   5   8      297.31      302.06      6.12 o 
   5   5   8      112.13      114.10      5.17 o 
   6   5   8       76.03       76.29      4.46 o 
   7   5   8        0.09       -1.07      1.09 o 
   8   5   8       41.52       49.76      4.06 o 
  -6   6   8       21.50       23.52      3.36 o 
  -5   6   8        8.89       11.75      2.55 o 
  -4   6   8       30.58       35.79      3.49 o 
  -3   6   8        2.88        1.09      1.09 o 
  -2   6   8      173.06      161.34      6.04 o 
  -1   6   8      119.76      127.36      5.26 o 
   0   6   8        1.83        0.10      0.76 o 
   1   6   8       73.50       63.10      2.37 o 
   2   6   8        9.54       12.41      1.91 o 
   3   6   8      554.46      526.58     13.19 o 
   4   6   8      106.65      107.74      5.06 o 
   5   6   8        0.13       -0.15      1.04 o 
   6   6   8       19.32       19.42      2.75 o 
   7   6   8        0.82        1.40      1.33 o 
   8   6   8       53.29       65.82      4.73 o 
  -5   7   8       17.39       20.24      3.09 o 
  -4   7   8        0.75       -0.87      1.22 o 
  -3   7   8       10.24       15.80      1.71 o 
  -2   7   8        1.51       -0.18      0.85 o 
  -1   7   8       22.30       27.53      2.67 o 
   0   7   8        8.24       10.46      1.91 o 
   1   7   8       54.78       54.37      2.27 o 
   2   7   8       45.39       57.02      3.66 o 
   3   7   8        5.35        4.64      1.53 o 
   4   7   8       97.68      100.17      5.13 o 
   5   7   8      291.49      294.59      9.80 o 
   6   7   8       35.92       21.21      2.87 o 
   7   7   8        5.83        9.18      2.35 o 
  -5   8   8       22.86       34.12      3.91 o 
  -4   8   8       17.36       13.15      2.67 o 
  -3   8   8      142.51      152.48      4.72 o 
  -2   8   8        2.55        0.84      1.11 o 
  -1   8   8        6.56       10.18      2.04 o 
   0   8   8        0.01        1.04      1.13 o 
   1   8   8       25.21       21.08      2.55 o 
   2   8   8      192.99      188.96      7.27 o 
   3   8   8        2.57        1.31      1.25 o 
   4   8   8       16.08       15.80      2.60 o 
   5   8   8        0.00       -1.13      1.20 o 
   6   8   8        0.95        3.56      1.89 o 
   7   8   8        0.01        1.33      1.60 o 
  -3   9   8        2.41        5.48      1.86 o 
  -2   9   8        0.02        0.55      1.22 o 
  -1   9   8       46.73       49.34      3.67 o 
   0   9   8       10.24        6.60      1.76 o 
   1   9   8       20.35       22.84      2.84 o 
   2   9   8       24.41       29.15      3.18 o 
   3   9   8       46.88       40.90      3.76 o 
   4   9   8      112.72      117.05      6.07 o 
   5   9   8       14.07       13.62      2.66 o 
   6   9   8       55.62       57.96      4.71 o 
  -2  10   8        0.27        0.31      1.24 o 
  -1  10   8        2.21        3.26      1.58 o 
   0  10   8       55.94       66.82      4.55 o 
   1  10   8        0.73       -0.15      1.29 o 
   2  10   8        7.00        4.82      1.80 o 
   3  10   8       14.59       18.75      3.00 o 
   4  10   8        2.22        3.55      1.82 o 
   5  10   8        4.12        4.27      2.02 o 
   1  11   8        0.01       -0.58      1.27 o 
   2  11   8       15.66       17.39      3.02 o 
  -4  -6   9       36.30       42.48      4.07 o 
  -3  -6   9        7.33       10.53      2.47 o 
  -2  -6   9        1.35       -1.22      1.33 o 
  -1  -6   9      108.70      123.34      6.31 o 
   0  -6   9        0.56       -1.40      1.09 o 
   1  -6   9        8.67        7.38      2.06 o 
   2  -6   9       19.09       25.19      2.40 o 
  -5  -5   9       67.54       76.22      4.91 o 
  -4  -5   9        8.49        9.91      2.33 o 
  -3  -5   9        6.10        6.20      1.84 o 
  -2  -5   9        7.13        8.84      2.11 o 
  -1  -5   9        3.98        6.64      1.82 o 
   0  -5   9       40.84       42.58      4.90 o 
   1  -5   9        0.01       -0.17      0.86 o 
   2  -5   9        5.56        2.37      1.21 o 
   3  -5   9       64.84       64.60      5.04 o 
  -6  -4   9       14.41       17.94      4.01 o 
  -5  -4   9      156.33      179.80      7.13 o 
  -4  -4   9        7.11        7.46      1.86 o 
  -3  -4   9      100.35      118.00      5.46 o 
  -2  -4   9       77.10       76.74      3.05 o 
  -1  -4   9       11.85       11.10      1.46 o 
   0  -4   9        3.57        3.77      1.11 o 
   1  -4   9        1.12       -0.42      0.84 o 
   2  -4   9        2.96        2.11      1.05 o 
   3  -4   9       27.47       23.21      3.33 o 
   4  -4   9        0.60       -0.96      1.40 o 
   5  -4   9        1.31        0.31      2.04 o 
  -7  -3   9        1.07        2.80      2.00 o 
  -6  -3   9        0.75       -0.24      1.44 o 
  -5  -3   9      103.51      109.30      5.66 o 
  -4  -3   9       12.42       13.29      2.50 o 
  -3  -3   9       37.86       39.91      2.15 o 
  -2  -3   9      149.81      149.75      4.11 o 
  -1  -3   9        4.96        4.46      1.05 o 
   0  -3   9       13.18       15.33      1.56 o 
   1  -3   9      223.22      221.11     12.19 o 
   2  -3   9      288.42      296.01     10.02 o 
   3  -3   9        2.75        2.31      1.73 o 
   4  -3   9        9.82        8.11      2.27 o 
   5  -3   9        4.21        5.22      2.22 o 
  -7  -2   9       11.23        8.44      2.40 o 
  -6  -2   9        0.08       -0.62      1.25 o 
  -5  -2   9        0.68        3.01      0.96 o 
  -4  -2   9       11.59       11.47      1.42 o 
  -3  -2   9       40.24       40.28      2.15 o 
  -2  -2   9        1.00        0.02      0.95 o 
  -1  -2   9      106.26      106.29      6.79 o 
   0  -2   9        0.97        0.36      0.74 o 
   1  -2   9      104.77      121.92      3.92 o 
   2  -2   9       39.80       36.32      3.44 o 
   3  -2   9       72.20       64.96      4.46 o 
   4  -2   9       57.52       61.13      4.55 o 
   5  -2   9        8.75        6.51      2.20 o 
   6  -2   9        0.07        0.53      1.80 o 
  -7  -1   9       61.84       59.13      4.55 o 
  -6  -1   9        0.33        1.20      1.38 o 
  -5  -1   9      109.03      102.79      5.27 o 
  -4  -1   9       18.71       24.71      6.55 o 
  -3  -1   9      437.32      426.38      7.87 o 
  -2  -1   9       19.22       17.17      1.47 o 
  -1  -1   9       16.97       16.32      2.14 o 
   0  -1   9      237.57      238.47      7.97 o 
   1  -1   9       15.96       19.15      2.53 o 
   2  -1   9        1.21        1.71      1.31 o 
   3  -1   9        2.63        1.66      1.31 o 
   4  -1   9       27.55       25.83      3.22 o 
   5  -1   9       44.00       43.74      4.22 o 
   6  -1   9       20.12       17.75      3.18 o 
   7  -1   9       23.62       28.84      3.93 o 
  -7   0   9       10.23       14.77      2.76 o 
  -6   0   9        0.29        0.15      1.16 o 
  -5   0   9      148.71      146.17      6.35 o 
  -4   0   9       14.82       11.91      1.41 o 
  -3   0   9      359.60      337.36      6.72 o 
  -2   0   9       19.99       21.85      1.58 o 
  -1   0   9       70.44       71.41      2.52 o 
   0   0   9      383.63      377.13      6.79 o 
   1   0   9       61.37       59.36      3.76 o 
   2   0   9      184.76      190.84      7.17 o 
   3   0   9        0.84        2.02      1.35 o 
   4   0   9        0.78        0.89      1.40 o 
   5   0   9       29.99       30.86      3.60 o 
   6   0   9        8.16        9.68      2.56 o 
   7   0   9       20.30       17.55      3.22 o 
  -7   1   9        0.72        0.16      1.31 o 
  -6   1   9       42.16       35.25      3.49 o 
  -5   1   9      190.57      195.49      7.55 o 
  -4   1   9      308.30      314.42     10.04 o 
  -3   1   9      212.22      207.05      4.94 o 
  -2   1   9       14.94       15.58      1.43 o 
  -1   1   9      161.85      162.80      4.03 o 
   0   1   9      750.98      707.41     12.90 o 
   1   1   9      111.85      106.65      2.95 o 
   2   1   9       19.18       18.11      2.35 o 
   3   1   9       46.13       41.38      3.40 o 
   4   1   9        0.24       -1.45      0.98 o 
   5   1   9        0.37       -1.55      1.04 o 
   6   1   9       20.96       18.19      2.93 o 
   7   1   9       14.63       13.55      2.84 o 
  -7   2   9        3.63        1.91      1.73 o 
  -6   2   9        3.50        1.76      1.47 o 
  -5   2   9        0.02        0.87      1.27 o 
  -4   2   9      177.28      175.47      6.77 o 
  -3   2   9      202.90      192.11      4.75 o 
  -2   2   9      438.32      434.90     13.56 o 
  -1   2   9       62.43       57.87      2.31 o 
   0   2   9        6.35        3.73      0.78 o 
   1   2   9        0.60        1.70      0.65 o 
   2   2   9      484.27      458.78      7.83 o 
   3   2   9      326.48      348.77      9.84 o 
   4   2   9      694.29      689.88     16.91 o 
   5   2   9       14.12       12.49      2.33 o 
   6   2   9        3.23        4.15      1.80 o 
   7   2   9       61.31       69.82      4.98 o 
   8   2   9        0.08       -1.24      1.56 o 
  -7   3   9       12.45       12.46      2.75 o 
  -6   3   9       85.71       81.26      5.13 o 
  -5   3   9      284.35      286.52      9.64 o 
  -4   3   9       23.25       21.26      2.56 o 
  -3   3   9        8.84        6.87      1.15 o 
  -2   3   9      290.24      271.95      5.80 o 
  -1   3   9        9.87        6.72      1.01 o 
   0   3   9      246.72      230.64      4.94 o 
   1   3   9        0.01        0.30      0.55 o 
   2   3   9      222.94      216.31     11.22 o 
   3   3   9        4.49        2.94      1.84 o 
   4   3   9      289.17      300.19      6.19 o 
   5   3   9       55.45       58.62      3.96 o 
   6   3   9       14.03       17.97      2.73 o 
   7   3   9       30.83       31.83      3.49 o 
   8   3   9        0.81       -1.29      1.58 o 
  -7   4   9       17.72       26.28      3.69 o 
  -6   4   9        0.12        0.25      1.40 o 
  -5   4   9        3.67        4.87      1.71 o 
  -4   4   9       72.53       67.31      4.24 o 
  -3   4   9        3.76        3.84      1.38 o 
  -2   4   9       66.93       62.19      2.57 o 
  -1   4   9        9.93        9.26      1.15 o 
   0   4   9       38.66       34.16      1.79 o 
   1   4   9        0.19        0.17      0.56 o 
   2   4   9      605.52      596.91      9.68 o 
   3   4   9     1224.42     1216.34     17.42 o 
   4   4   9      458.90      458.68      8.31 o 
   5   4   9       51.97       66.50      3.03 o 
   6   4   9       29.27       33.06      2.23 o 
  -6   5   9       62.37       78.17      5.26 o 
  -5   5   9       30.16       40.39      3.80 o 
  -4   5   9        7.78       14.82      2.49 o 
  -3   5   9        2.50        4.26      1.58 o 
  -2   5   9        4.33        5.04      1.38 o 
  -1   5   9        0.85        1.79      0.74 o 
   0   5   9      209.33      196.49      4.65 o 
   1   5   9        7.82        4.46      1.09 o 
   2   5   9      146.80      156.45      4.02 o 
   3   5   9       10.91       11.73      2.18 o 
   4   5   9       99.95      109.12      3.48 o 
   5   5   9       23.75       23.68      1.85 o 
   6   5   9       26.54       28.74      2.96 o 
   7   5   9      126.17      129.71      6.07 o 
  -6   6   9        1.98        4.89      2.09 o 
  -5   6   9       25.84       19.82      3.09 o 
  -4   6   9       52.20       59.60      4.31 o 
  -3   6   9        0.17       -0.89      0.98 o 
  -2   6   9       17.49       24.50      2.55 o 
  -1   6   9       32.17       30.76      1.88 o 
   0   6   9        2.72        2.34      0.81 o 
   1   6   9      301.73      296.92      9.56 o 
   2   6   9      167.25      166.72      4.25 o 
   3   6   9       90.27       89.46      5.23 o 
   4   6   9       86.21       85.02      4.55 o 
   5   6   9       46.92       41.34      3.33 o 
   6   6   9        1.12       -0.16      1.20 o 
   7   6   9        3.79        5.67      1.87 o 
  -5   7   9        1.01        0.73      1.67 o 
  -4   7   9       21.46       22.10      3.13 o 
  -3   7   9        7.51        5.00      1.78 o 
  -2   7   9      121.60      130.20      5.73 o 
  -1   7   9       37.90       33.54      3.04 o 
   0   7   9      147.66      144.91      5.98 o 
   1   7   9       33.84       30.58      1.89 o 
   2   7   9       11.23       14.35      2.22 o 
   3   7   9      164.60      172.94      6.93 o 
   4   7   9       14.49       14.73      2.42 o 
   5   7   9        8.83       16.93      2.71 o 
   6   7   9        2.85        1.35      1.62 o 
   7   7   9       36.10       37.26      3.86 o 
  -4   8   9        7.06        3.84      2.04 o 
  -3   8   9        2.98        0.75      1.40 o 
  -2   8   9       69.55       79.28      4.64 o 
  -1   8   9       22.54       19.62      2.64 o 
   0   8   9        2.35        0.15      1.16 o 
   1   8   9       20.58       23.46      2.80 o 
   2   8   9       97.72       94.66      5.06 o 
   3   8   9      190.18      173.65      7.26 o 
   4   8   9        0.15       -0.62      1.13 o 
   5   8   9        2.20        3.87      1.75 o 
   6   8   9        9.83        9.08      2.29 o 
  -3   9   9       22.63       21.55      3.29 o 
  -2   9   9        1.04        0.67      1.22 o 
  -1   9   9       23.70       26.13      3.15 o 
   0   9   9       30.93       29.34      3.22 o 
   1   9   9       38.09       45.50      3.89 o 
   2   9   9       12.36        9.29      2.16 o 
   3   9   9        4.71        3.40      1.64 o 
   4   9   9       35.07       31.06      3.55 o 
   5   9   9       62.57       61.67      4.58 o 
   6   9   9        0.70        0.78      1.60 o 
  -1  10   9        4.72        3.93      1.87 o 
   0  10   9        5.35        6.04      2.00 o 
   1  10   9       86.30       96.48      5.53 o 
   2  10   9        0.22       -0.13      1.35 o 
   3  10   9        5.38        5.77      1.96 o 
   4  10   9        0.02        0.02      1.36 o 
  -2  -6  10        7.01        4.11      1.93 o 
  -1  -6  10        0.22       -0.20      1.53 o 
  -2  -5  10       62.54       68.89      4.62 o 
  -1  -5  10       17.67       19.86      2.86 o 
   0  -5  10       21.08       26.41      2.27 o 
   1  -5  10       81.96       89.51      4.02 o 
   2  -5  10        1.90        1.52      1.17 o 
  -2  -4  10      158.24      169.67      6.84 o 
  -1  -4  10        0.31        2.98      1.62 o 
   0  -4  10        0.50       -0.49      1.42 o 
   1  -4  10       29.97       34.02      2.44 o 
   2  -4  10        2.73        2.08      1.12 o 
   3  -4  10        8.81       10.95      2.64 o 
   4  -4  10        2.45        6.58      2.47 o 
  -6  -3  10       21.94       27.79      3.58 o 
  -5  -3  10       13.92       11.89      2.51 o 
  -3  -3  10      147.44      154.26      6.27 o 
  -2  -3  10        0.02        0.44      1.27 o 
  -1  -3  10       18.61       20.82      2.71 o 
   0  -3  10        0.03        2.26      1.56 o 
   1  -3  10        4.37        5.38      1.87 o 
   2  -3  10       57.15       52.63      4.35 o 
   3  -3  10       56.30       64.15      4.87 o 
   4  -3  10        2.07        2.82      1.86 o 
   5  -3  10        2.23        2.56      2.16 o 
  -6  -2  10      140.09      155.61      7.35 o 
  -5  -2  10       14.11       14.62      1.76 o 
  -4  -2  10       26.55       28.46      2.08 o 
  -3  -2  10      138.55      138.91      5.87 o 
  -2  -2  10       30.19       24.83      2.67 o 
  -1  -2  10      100.46      100.92      5.00 o 
   0  -2  10       35.35       37.25      3.46 o 
   1  -2  10        1.65        5.40      1.95 o 
   2  -2  10       26.22       18.48      2.84 o 
   3  -2  10        0.01        0.65      1.35 o 
   4  -2  10       18.76       15.13      2.91 o 
   5  -2  10        5.10        2.56      1.86 o 
  -7  -1  10        5.46        4.66      2.09 o 
  -6  -1  10       40.96       42.92      3.98 o 
  -5  -1  10       57.21       57.18      3.61 o 
  -4  -1  10        5.93        6.71      1.25 o 
  -3  -1  10       70.76       68.26      4.13 o 
  -2  -1  10        1.12        1.61      0.81 o 
  -1  -1  10        4.16        7.80      1.76 o 
   0  -1  10       22.97       17.73      2.49 o 
   1  -1  10      878.71      858.59     20.19 o 
   2  -1  10      164.39      155.88      6.91 o 
   3  -1  10        0.03        0.45      1.40 o 
   4  -1  10        0.29        0.02      1.42 o 
   5  -1  10       74.57       86.61      5.73 o 
   6  -1  10       34.64       34.76      4.20 o 
  -7   0  10       27.43       32.74      3.82 o 
  -6   0  10        0.55        0.49      1.22 o 
  -5   0  10        0.02        2.40      1.44 o 
  -4   0  10       35.60       36.64      2.85 o 
  -3   0  10       79.95       81.62      3.09 o 
  -2   0  10        1.01        0.13      0.65 o 
  -1   0  10      100.89      105.18      3.27 o 
   0   0  10      128.52      135.97      5.89 o 
   1   0  10       66.41       63.47      4.06 o 
   2   0  10        7.87        2.53      1.44 o 
   3   0  10       39.97       44.27      3.67 o 
   4   0  10        4.97        3.42      1.62 o 
   5   0  10       68.73       66.71      4.95 o 
   6   0  10        9.95        6.87      2.46 o 
  -7   1  10       14.41       13.66      2.80 o 
  -6   1  10        7.87        7.07      2.11 o 
  -5   1  10       67.37       78.29      4.75 o 
  -4   1  10      158.87      161.84      4.62 o 
  -3   1  10        5.14        6.11      2.15 o 
  -2   1  10      267.72      249.09      5.55 o 
  -1   1  10      185.75      178.20      4.42 o 
   0   1  10      500.59      458.25      8.06 o 
   1   1  10      153.41      146.44      3.76 o 
   2   1  10        7.37        4.38      1.55 o 
   3   1  10        1.59       -0.55      1.15 o 
   4   1  10      187.12      188.58      7.86 o 
   5   1  10        5.62        4.09      1.84 o 
   6   1  10       30.16       28.86      3.67 o 
   7   1  10       27.89       40.85      4.40 o 
  -7   2  10        6.90       11.08      2.69 o 
  -6   2  10       46.78       53.41      4.35 o 
  -5   2  10       10.21       11.04      2.33 o 
  -4   2  10       44.95       40.76      2.28 o 
  -3   2  10      224.10      215.35      5.28 o 
  -2   2  10        4.91        4.12      0.98 o 
  -1   2  10      811.21      778.47     12.21 o 
   0   2  10      300.95      293.13      5.92 o 
   1   2  10       19.02       17.89      1.44 o 
   2   2  10       54.01       52.35      2.24 o 
   3   2  10       83.60       87.55      4.95 o 
   4   2  10       43.10       37.97      3.55 o 
   5   2  10       57.83       59.73      4.42 o 
   6   2  10       22.16       22.13      3.16 o 
   7   2  10        1.35        1.35      1.95 o 
  -7   3  10        8.14       14.77      3.00 o 
  -6   3  10        4.97        1.24      1.49 o 
  -5   3  10       73.11       64.56      4.44 o 
  -4   3  10       85.66       82.20      4.66 o 
  -3   3  10        2.16        0.72      0.72 o 
  -2   3  10       61.09       58.38      2.57 o 
  -1   3  10      152.39      148.88      3.25 o 
   0   3  10      143.53      132.89      3.85 o 
   1   3  10      402.99      378.89      7.48 o 
   2   3  10      256.87      250.48      5.42 o 
   3   3  10      129.62      129.20      3.71 o 
   4   3  10        4.06        4.89      1.73 o 
   5   3  10      169.03      173.70      7.35 o 
   6   3  10      157.73      173.74      7.66 o 
   7   3  10       21.04       25.84      3.47 o 
  -6   4  10        0.38        1.62      1.62 o 
  -5   4  10       78.80       82.40      5.15 o 
  -4   4  10        0.16       -0.20      1.05 o 
  -3   4  10       82.15       85.42      4.71 o 
  -2   4  10      290.94      284.19      6.24 o 
  -1   4  10       53.79       46.23      2.24 o 
   0   4  10      116.74      117.19      3.50 o 
   1   4  10       43.66       38.76      2.00 o 
   2   4  10       68.35       67.81      3.56 o 
   3   4  10      751.40      762.05     12.14 o 
   4   4  10       55.46       58.12      2.61 o 
   5   4  10       66.58       63.88      2.84 o 
   6   4  10        0.33        0.04      1.38 o 
  -6   5  10       45.21       47.54      4.58 o 
  -5   5  10       45.61       57.47      4.38 o 
  -4   5  10       13.44       14.75      2.67 o 
  -3   5  10       24.66       33.41      3.26 o 
  -2   5  10       54.09       52.10      2.03 o 
  -1   5  10      192.17      159.09      4.28 o 
   0   5  10      102.80       93.73      3.16 o 
   1   5  10       19.21       15.15      1.46 o 
   2   5  10       97.90       96.91      3.25 o 
   3   5  10       19.09       20.78      1.70 o 
   4   5  10       32.44       29.67      2.02 o 
   5   5  10        2.71        0.75      0.85 o 
   6   5  10        4.66        7.60      1.98 o 
  -5   6  10       10.43       12.04      2.66 o 
  -4   6  10        8.07       11.37      2.55 o 
  -3   6  10        0.37        0.60      1.35 o 
  -2   6  10        3.20        3.71      1.42 o 
  -1   6  10        0.14        0.18      0.67 o 
   0   6  10        0.07       -0.90      0.60 o 
   1   6  10      287.83      287.57     12.09 o 
   2   6  10     1028.76     1007.02     29.35 o 
   3   6  10      102.14       95.76      5.93 o 
   4   6  10       36.71       35.77      3.24 o 
   5   6  10        9.71       10.08      2.16 o 
   6   6  10       42.16       43.72      3.80 o 
   7   6  10        2.10        2.71      1.80 o 
  -5   7  10        0.01       -0.16      1.51 o 
  -4   7  10        2.53        2.89      1.84 o 
  -3   7  10        0.79        0.18      1.42 o 
  -2   7  10        4.69        6.84      1.84 o 
  -1   7  10       26.23       24.22      2.82 o 
   0   7  10        0.31        1.63      0.87 o 
   1   7  10        4.42        4.39      1.04 o 
   2   7  10        0.86        0.25      1.07 o 
   3   7  10       18.41        9.78      2.11 o 
   4   7  10       43.55       41.01      3.62 o 
   5   7  10        0.20        1.09      1.38 o 
   6   7  10       35.45       41.56      3.93 o 
  -4   8  10        0.27        0.27      1.55 o 
  -3   8  10       12.21       16.97      3.06 o 
  -2   8  10        1.95        2.31      1.38 o 
  -1   8  10        0.52       -0.42      1.07 o 
   0   8  10      179.82      200.17      7.77 o 
   1   8  10      124.79      120.09      5.82 o 
   2   8  10       40.12       39.57      3.53 o 
   3   8  10        1.95        5.91      1.82 o 
   4   8  10       21.97       22.24      3.11 o 
   5   8  10       37.23       35.50      3.80 o 
   6   8  10        0.17        1.00      1.78 o 
  -2   9  10        0.57        1.05      1.36 o 
  -1   9  10       13.84       15.66      2.69 o 
   0   9  10       19.49       20.33      3.00 o 
   1   9  10        6.22        5.91      1.89 o 
   2   9  10      103.51      123.45      6.29 o 
   3   9  10        2.98        2.84      1.51 o 
   4   9  10        0.74        3.66      1.84 o 
   5   9  10        8.48        6.97      2.36 o 
   0  10  10       40.64       48.34      4.31 o 
   1  10  10        0.05        0.22      1.33 o 
   2  10  10       27.85       30.74      3.66 o 
   3  10  10        2.85        3.55      1.75 o 
  -1  -4  11        0.24        0.15      1.45 o 
   0  -4  11       90.37       87.08      5.53 o 
   1  -4  11        1.62       -1.75      1.49 o 
   2  -4  11       17.55       17.50      3.24 o 
  -3  -3  11       18.44       18.42      2.64 o 
  -2  -3  11       17.74       21.06      2.86 o 
  -1  -3  11        2.48       -0.56      1.24 o 
   0  -3  11      190.91      199.95      8.20 o 
   1  -3  11       33.08       39.28      4.04 o 
   2  -3  11       19.28       16.64      3.09 o 
   3  -3  11        4.26        0.96      1.76 o 
   4  -3  11        6.52        8.33      2.53 o 
  -6  -2  11       30.83       38.92      4.11 o 
  -5  -2  11       21.46       20.53      2.04 o 
  -4  -2  11       17.29       15.71      2.46 o 
  -3  -2  11       63.59       73.89      4.46 o 
  -2  -2  11       19.65       19.73      2.66 o 
  -1  -2  11       60.01       58.74      4.20 o 
   0  -2  11       20.54       20.08      2.93 o 
   1  -2  11       23.36       12.99      2.67 o 
   2  -2  11       11.59       12.39      2.73 o 
   3  -2  11       23.89       22.61      3.47 o 
   4  -2  11       13.79       18.55      3.29 o 
  -6  -1  11       98.41      116.20      6.44 o 
  -5  -1  11        3.37       -0.06      1.06 o 
  -4  -1  11      169.43      184.34      5.11 o 
  -3  -1  11        0.03        0.18      1.18 o 
  -2  -1  11      148.46      150.15      6.38 o 
  -1  -1  11       17.56       11.42      2.18 o 
   0  -1  11        6.21        5.86      1.84 o 
   1  -1  11        4.24        2.96      1.53 o 
   2  -1  11       67.76       74.93      5.06 o 
   3  -1  11       57.96       47.47      4.31 o 
   4  -1  11        0.34       -0.69      1.44 o 
   5  -1  11        3.90        3.31      2.04 o 
  -6   0  11        8.92       10.08      2.44 o 
  -5   0  11        6.78        4.26      1.22 o 
  -4   0  11      311.88      333.72      7.32 o 
  -3   0  11       52.50       51.95      2.61 o 
  -2   0  11       25.70       25.44      1.88 o 
  -1   0  11        3.38        3.80      1.55 o 
   0   0  11       40.08       42.88      3.55 o 
   1   0  11       14.26       19.90      2.82 o 
   2   0  11        6.54        7.00      1.98 o 
   3   0  11       17.06       24.66      3.27 o 
   4   0  11       36.14       37.01      3.95 o 
   5   0  11        8.59        8.82      2.60 o 
   6   0  11        1.71        1.55      1.80 o 
  -6   1  11        5.14        3.67      1.78 o 
  -5   1  11       71.51       92.28      5.42 o 
  -4   1  11      111.35       96.73      3.64 o 
  -3   1  11      161.25      150.16      4.41 o 
  -2   1  11      180.39      176.13      5.17 o 
  -1   1  11       16.45       15.96      1.76 o 
   0   1  11      582.51      566.32     14.68 o 
   1   1  11      104.08      100.41      5.26 o 
   2   1  11        5.53        5.67      1.82 o 
   3   1  11       30.70       32.72      3.55 o 
   4   1  11       80.91       79.75      5.27 o 
   5   1  11       53.89       50.29      4.55 o 
   6   1  11        2.91        4.35      2.11 o 
  -6   2  11       13.31       18.50      3.09 o 
  -5   2  11        4.64        0.40      1.36 o 
  -4   2  11        2.13        3.19      1.06 o 
  -3   2  11        0.08        0.18      1.45 o 
  -2   2  11      192.01      213.26      7.45 o 
  -1   2  11      201.81      207.29      8.51 o 
   0   2  11       87.09       80.43      3.77 o 
   1   2  11       23.24       21.76      1.62 o 
   2   2  11      108.68      114.07      5.69 o 
   3   2  11       83.07       72.64      4.66 o 
   4   2  11        3.01        3.02      1.76 o 
   5   2  11        5.40        4.36      2.00 o 
   6   2  11        6.25        4.58      2.20 o 
  -6   3  11        0.01       -1.02      1.31 o 
  -5   3  11       39.37       42.12      3.96 o 
  -4   3  11        0.03        0.69      1.24 o 
  -3   3  11        5.44        6.51      1.23 o 
  -2   3  11        1.94        1.65      0.88 o 
  -1   3  11      269.61      262.99      6.70 o 
   0   3  11      198.26      187.66      4.67 o 
   1   3  11      164.03      170.51      4.43 o 
   2   3  11       30.35       31.06      1.92 o 
   3   3  11      173.53      169.14      7.04 o 
   4   3  11        1.67       -0.07      1.31 o 
   5   3  11        0.39        2.18      1.71 o 
   6   3  11        0.86        2.16      1.93 o 
  -6   4  11       19.60       17.31      3.11 o 
  -5   4  11        7.37        5.64      1.93 o 
  -4   4  11       47.59       48.49      3.87 o 
  -3   4  11       38.03       43.01      2.51 o 
  -2   4  11      154.61      140.41      4.26 o 
  -1   4  11       19.69       20.07      1.68 o 
   0   4  11        0.21        0.33      0.75 o 
   1   4  11       11.98       10.31      1.32 o 
   2   4  11       22.50       17.68      1.63 o 
   3   4  11      188.10      192.92      4.96 o 
   4   4  11        7.65        7.58      1.28 o 
   5   4  11        7.47       10.51      2.46 o 
   6   4  11        3.40        3.07      1.75 o 
  -5   5  11        6.77        3.64      1.82 o 
  -4   5  11        9.68       12.26      2.53 o 
  -3   5  11       24.05       24.90      3.04 o 
  -2   5  11        1.67        0.83      0.87 o 
  -1   5  11       11.53       11.31      1.42 o 
   0   5  11       55.42       54.58      2.69 o 
   1   5  11       18.45       20.97      1.74 o 
   2   5  11      103.68      106.48      3.50 o 
   3   5  11        0.66        0.75      1.48 o 
   4   5  11        0.65        1.00      0.89 o 
   5   5  11      113.06      128.50      4.25 o 
  -5   6  11        0.14        0.64      1.55 o 
  -4   6  11       10.50       12.91      2.69 o 
  -3   6  11      183.22      194.69      8.11 o 
  -2   6  11        6.16        3.88      1.09 o 
  -1   6  11        9.31       14.38      1.63 o 
   0   6  11       34.35       30.13      3.21 o 
   1   6  11        0.33        1.27      0.86 o 
   2   6  11       33.18       35.46      2.17 o 
   3   6  11       13.72       11.56      1.46 o 
   4   6  11        4.13        3.13      1.51 o 
   5   6  11        1.49        1.42      1.53 o 
   6   6  11       24.96       31.68      3.49 o 
  -4   7  11        2.30        0.20      1.67 o 
  -3   7  11        0.68        2.38      1.58 o 
  -2   7  11       20.71       19.48      2.78 o 
  -1   7  11      109.66      111.70      5.60 o 
   0   7  11        0.11        0.44      0.85 o 
   1   7  11       10.27       12.77      1.56 o 
   2   7  11        1.69        0.64      1.13 o 
   3   7  11        8.40       12.77      2.35 o 
   4   7  11       58.67       66.75      4.49 o 
   5   7  11       64.78       80.97      5.02 o 
   6   7  11        4.69        4.71      2.04 o 
  -3   8  11        0.11       -0.42      1.62 o 
  -2   8  11        1.55        0.80      1.27 o 
  -1   8  11        0.39       -0.62      1.13 o 
   0   8  11        2.96        1.51      1.38 o 
   1   8  11      301.49      309.10     10.29 o 
   2   8  11       65.84       51.94      3.98 o 
   3   8  11       38.57       40.99      3.78 o 
   4   8  11        0.00       -0.02      1.29 o 
   5   8  11        0.41       -0.55      1.40 o 
  -1   9  11        0.16        1.66      1.56 o 
   0   9  11        0.01       -0.36      1.24 o 
   1   9  11        6.89        7.84      2.07 o 
   2   9  11        3.38        2.40      1.58 o 
   3   9  11        0.13       -0.05      1.42 o 
   4   9  11       19.60       25.83      3.49 o 
  -1  -4  12        5.62        4.53      2.13 o 
  -3  -3  12       24.68       21.57      2.96 o 
  -2  -3  12        0.22        2.06      1.66 o 
  -1  -3  12        5.04        5.11      2.15 o 
   0  -3  12       15.82       16.00      2.98 o 
   1  -3  12        0.24        2.44      1.98 o 
   2  -3  12        0.01       -1.15      1.76 o 
  -4  -2  12        1.41        0.91      1.35 o 
  -3  -2  12       66.26       67.71      4.53 o 
  -2  -2  12       11.76        9.33      2.35 o 
  -1  -2  12      225.81      234.94      8.95 o 
   0  -2  12       29.95       40.88      4.02 o 
   1  -2  12        2.53        1.56      1.78 o 
   2  -2  12      156.68      157.90      7.80 o 
   3  -2  12        1.33        0.40      1.82 o 
  -5  -1  12        4.29        6.12      1.93 o 
  -4  -1  12        6.46        4.76      1.76 o 
  -3  -1  12       59.21       64.96      4.33 o 
  -2  -1  12        8.32        9.53      2.15 o 
  -1  -1  12       80.13       90.75      5.24 o 
   0  -1  12       22.10       21.93      3.15 o 
   1  -1  12       62.86       69.77      5.00 o 
   2  -1  12        4.89        5.75      2.13 o 
   3  -1  12        3.61        3.09      2.00 o 
   4  -1  12       36.84       34.63      4.18 o 
  -5   0  12       12.24       11.88      1.77 o 
  -4   0  12        3.51        3.90      1.60 o 
  -3   0  12       10.20       10.56      1.58 o 
  -2   0  12      224.26      230.65      8.42 o 
  -1   0  12       15.70       16.17      2.58 o 
   0   0  12       15.80       16.50      2.69 o 
   1   0  12       37.27       26.39      3.31 o 
   2   0  12       14.23       22.22      3.22 o 
   3   0  12       20.74       19.50      3.22 o 
   4   0  12        4.10        4.22      2.02 o 
   5   0  12        3.53       -0.95      1.84 o 
  -5   1  12      244.90      263.47      9.75 o 
  -4   1  12        0.60        0.81      0.93 o 
  -3   1  12        0.59        0.03      0.83 o 
  -2   1  12       42.91       41.36      2.36 o 
  -1   1  12       42.36       39.41      3.56 o 
   0   1  12      135.03      144.70      6.49 o 
   1   1  12       46.83       36.83      3.56 o 
   2   1  12       45.31       54.38      4.35 o 
   3   1  12       25.80       24.59      3.44 o 
   4   1  12        0.48       -0.42      1.40 o 
   5   1  12        8.35        1.76      1.93 o 
  -5   2  12       29.66       28.26      3.49 o 
  -4   2  12        6.50        4.27      1.58 o 
  -3   2  12       84.95       76.79      3.22 o 
  -2   2  12        8.11        9.51      1.41 o 
  -1   2  12        1.42        0.05      1.17 o 
   0   2  12        3.35        0.64      0.78 o 
   1   2  12       41.22       45.83      3.73 o 
   2   2  12      142.11      142.35      6.69 o 
   3   2  12       22.82       19.55      3.06 o 
   4   2  12       27.51       31.61      3.73 o 
   5   2  12       12.22       14.77      3.07 o 
   6   2  12       43.57       47.92      4.80 o 
  -5   3  12       13.10        8.95      2.40 o 
  -4   3  12      112.66      112.32      5.95 o 
  -3   3  12        0.25        0.20      1.20 o 
  -2   3  12       16.75       16.15      1.69 o 
  -1   3  12      197.29      167.61      8.66 o 
   0   3  12      181.02      166.14      4.53 o 
   1   3  12       14.14        9.96      1.35 o 
   2   3  12        4.33        4.44      1.80 o 
   3   3  12       26.31       26.63      3.29 o 
   4   3  12       64.45       68.18      4.78 o 
   5   3  12        4.53        1.20      1.76 o 
   6   3  12       13.20       17.91      3.38 o 
  -5   4  12        1.42        1.04      1.55 o 
  -4   4  12       33.82       35.92      3.66 o 
  -3   4  12        2.23        1.19      1.15 o 
  -2   4  12      108.29      111.34      3.92 o 
  -1   4  12        4.62        3.36      1.02 o 
   0   4  12       55.79       47.74      2.68 o 
   1   4  12        2.67        1.90      1.04 o 
   2   4  12       24.63       21.95      1.86 o 
   3   4  12       25.25       24.74      1.96 o 
   4   4  12        1.13        4.89      1.96 o 
   5   4  12       22.37       24.32      3.33 o 
   6   4  12        0.02        0.76      1.78 o 
  -4   5  12        5.78        5.04      1.91 o 
  -3   5  12        0.05       -0.18      1.25 o 
  -2   5  12      256.63      259.01      6.43 o 
  -1   5  12       49.77       51.97      2.91 o 
   0   5  12       61.33       58.95      2.69 o 
   1   5  12        6.13        8.06      1.36 o 
   2   5  12      240.13      242.09      5.86 o 
   3   5  12       82.72       78.73      5.18 o 
   4   5  12        6.03        4.36      1.19 o 
   5   5  12       11.99       11.84      2.47 o 
  -4   6  12        1.53        3.29      1.80 o 
  -3   6  12        0.07       -1.47      1.13 o 
  -2   6  12        2.43        2.87      1.62 o 
  -1   6  12        5.54        5.10      1.39 o 
   0   6  12       43.54       41.81      2.39 o 
   1   6  12       31.00       33.43      4.01 o 
   2   6  12       19.91       25.28      2.00 o 
   3   6  12        3.32        4.96      1.34 o 
   4   6  12        1.47        0.11      1.22 o 
   5   6  12        5.61        5.86      1.84 o 
  -3   7  12        9.71       13.20      2.89 o 
  -2   7  12        0.14        0.55      0.90 o 
  -1   7  12        0.28        0.28      0.86 o 
   0   7  12        0.04       -0.78      0.80 o 
   1   7  12      198.85      193.59      5.27 o 
   2   7  12        1.36       -0.04      1.24 o 
   3   7  12        0.05       -0.18      1.18 o 
   4   7  12       21.97       25.97      3.16 o 
   5   7  12       11.58       21.48      3.13 o 
  -2   8  12       21.75       25.37      3.35 o 
  -1   8  12        1.25        1.24      1.47 o 
   0   8  12        7.85        3.62      1.71 o 
   1   8  12        0.03        1.31      1.40 o 
   2   8  12       14.30       17.44      2.78 o 
   3   8  12       26.91       27.08      3.40 o 
   4   8  12        3.57        4.09      1.80 o 
   0   9  12        0.23        0.75      1.49 o 
   1   9  12        9.14        1.78      1.58 o 
   2   9  12        5.87       12.00      2.58 o 
  -3  -2  13        4.39        4.73      2.00 o 
  -2  -2  13        5.10        5.71      2.11 o 
  -1  -2  13       17.20       16.30      3.04 o 
   0  -2  13       53.95       62.71      4.91 o 
   1  -2  13        3.74        3.95      2.00 o 
  -4  -1  13       40.89       40.83      3.93 o 
  -3  -1  13       38.38       40.99      3.87 o 
  -2  -1  13       11.76       12.86      2.67 o 
  -1  -1  13       45.53       53.47      4.40 o 
   0  -1  13        3.56        1.64      1.66 o 
   1  -1  13       53.16       55.25      4.66 o 
   2  -1  13        1.29        1.82      1.80 o 
   3  -1  13        4.89        1.04      1.73 o 
  -4   0  13       47.74       41.87      3.84 o 
  -3   0  13        1.41        0.51      1.40 o 
  -2   0  13       32.40       40.90      3.82 o 
  -1   0  13      210.02      222.72      8.77 o 
   0   0  13        2.76        2.36      1.69 o 
   1   0  13      153.43      163.96      7.77 o 
   2   0  13        8.53        8.49      2.47 o 
   3   0  13       46.94       48.98      4.76 o 
   4   0  13       66.52       74.69      5.82 o 
  -4   1  13       10.95       12.17      2.36 o 
  -3   1  13       11.84        9.94      1.59 o 
  -2   1  13       58.30       52.27      4.15 o 
  -1   1  13        1.88        2.36      1.60 o 
   0   1  13        5.96        3.98      1.76 o 
   1   1  13       40.15       55.82      4.44 o 
   2   1  13        1.43        1.73      1.75 o 
   3   1  13       32.14       27.57      3.73 o 
   4   1  13        0.63        0.02      1.71 o 
  -4   2  13        3.17        1.34      1.97 o 
  -3   2  13      258.52      272.06      6.76 o 
  -2   2  13       54.81       54.53      2.82 o 
  -1   2  13       26.54       25.64      2.08 o 
   0   2  13       29.40       31.99      3.40 o 
   1   2  13        0.74        0.05      1.22 o 
   2   2  13        5.80        4.46      1.96 o 
   3   2  13        0.39        0.45      1.64 o 
   4   2  13        9.64       13.39      2.84 o 
  -4   3  13        0.58       -0.47      1.08 o 
  -3   3  13       59.13       63.84      3.17 o 
  -2   3  13        3.14        3.88      1.13 o 
  -1   3  13       55.53       58.45      2.84 o 
   0   3  13        6.35        8.38      2.27 o 
   1   3  13       48.09       43.59      3.86 o 
   2   3  13       35.29       30.99      3.42 o 
   3   3  13        3.40        4.44      1.91 o 
   4   3  13       98.23      108.50      6.42 o 
   5   3  13        9.89        9.04      2.67 o 
  -4   4  13       15.17       16.44      2.87 o 
  -3   4  13        1.35        0.96      1.32 o 
  -2   4  13        2.49        3.77      1.59 o 
  -1   4  13       24.38       23.33      2.02 o 
   0   4  13        0.09       -0.19      0.67 o 
   1   4  13       52.35       52.46      2.96 o 
   2   4  13        4.58        4.79      1.88 o 
   3   4  13        6.93        1.98      1.47 o 
   4   4  13       20.66       24.43      3.40 o 
   5   4  13       33.51       40.72      4.22 o 
  -3   5  13        1.81        1.93      1.56 o 
  -2   5  13        0.00        0.83      0.92 o 
  -1   5  13        2.42        0.77      0.69 o 
   0   5  13       23.99       22.43      1.95 o 
   1   5  13       13.16       13.42      1.66 o 
   2   5  13        0.92        0.11      0.85 o 
   3   5  13       15.73       15.16      1.77 o 
   4   5  13        4.89        3.29      1.89 o 
   5   5  13        1.22        1.71      1.95 o 
  -3   6  13       23.76       17.46      3.06 o 
  -2   6  13        2.84        2.66      2.29 o 
  -1   6  13        0.97        1.09      0.93 o 
   0   6  13       15.36       18.89      1.91 o 
   1   6  13       44.51       37.02      2.44 o 
   2   6  13      114.44      114.55      6.38 o 
   3   6  13        1.30        0.85      1.42 o 
   4   6  13        3.67        0.96      1.49 o 
  -2   7  13        3.96        1.78      1.66 o 
  -1   7  13       22.44       25.01      2.95 o 
   0   7  13        2.02        1.95      1.66 o 
   1   7  13       11.15       12.43      1.73 o 
   2   7  13       72.82       71.93      4.69 o 
   3   7  13        2.13       -0.02      1.31 o 
   4   7  13       66.23       80.13      5.13 o 
   0   8  13       55.52       63.77      3.17 o 
   1   8  13        6.61        7.49      2.16 o 
   2   8  13        1.31       -0.27      1.44 o 
  -2   0  14       38.77       40.25      4.06 o 
  -1   0  14        3.11        4.02      2.15 o 
   0   0  14        3.38        2.75      1.89 o 
   1   0  14        1.74        3.04      1.86 o 
   2   0  14       12.73       13.71      3.13 o 
  -3   1  14        2.14        4.07      1.91 o 
  -2   1  14      103.34       93.44      5.57 o 
  -1   1  14        6.72        2.86      1.75 o 
   0   1  14       50.22       52.16      4.58 o 
   1   1  14       61.22       68.13      5.15 o 
   2   1  14       45.30       50.29      4.82 o 
  -3   2  14        0.07        0.24      0.97 o 
  -2   2  14       89.48       98.41      5.73 o 
  -1   2  14       11.57       10.86      2.49 o 
   0   2  14       96.31      103.37      5.95 o 
   1   2  14        5.83        5.67      2.06 o 
   2   2  14       10.90       12.71      2.87 o 
   3   2  14      132.55      149.79      7.87 o 
  -3   3  14       16.32       12.92      1.84 o 
  -2   3  14        1.36       -0.22      1.85 o 
  -1   3  14       62.15       61.35      3.07 o 
   0   3  14        0.77        1.16      1.40 o 
   1   3  14        0.67        2.53      1.60 o 
   2   3  14       23.65       32.95      3.78 o 
   3   3  14        0.36       -0.02      1.71 o 
  -3   4  14       18.88       18.87      2.38 o 
  -2   4  14       18.05       15.37      1.91 o 
  -1   4  14       59.56       54.06      2.87 o 
   0   4  14        9.35        8.23      1.97 o 
   1   4  14       93.48       96.30      5.67 o 
   2   4  14       13.67       13.39      2.58 o 
   3   4  14       27.70       43.08      4.26 o 
  -2   5  14        3.58        2.58      1.32 o 
  -1   5  14        0.52       -0.03      0.92 o 
   0   5  14        9.56       11.69      1.67 o 
   1   5  14       11.66       13.38      1.73 o 
   2   5  14        3.77        3.49      1.25 o 
   3   5  14      122.68      123.54      6.51 o 
  -1   6  14        0.12        0.39      1.05 o 
   0   6  14        2.53        1.26      1.57 o 
   1   6  14        1.08        1.28      0.99 o 
   2   6  14       10.68       12.69      1.80 o 
   3   6  14        0.01       -0.09      1.07 o 
   1   7  14        2.23        2.51      1.15 o 
   0   3  15       69.64       76.49      5.26 o 
                                                 
